# Supplementary material for: Blockade of the pro‐fibrotic reaction mediated by the miR‐143/‐145 cluster enhances the responses to targeted therapy in melanoma
Source: EMBO Mol Med. 2022 Feb 14;14(3):e15295. doi: 10.15252/emmm.202115295 (PMC8899916; doi:10.15252/emmm.202115295)
Supplement: Supplementary file 3 — Source Data for Figure 1 [file EMMM-14-e15295-s006.zip › emmm-202115295-sup-0001-SDataFig1.xlsx]

## Sheet: Figure 1B
	Day 0 Left	Day 0 Right	Mean day 0		Day 3 left	Day 3 right	Mean Day 3		Day 5 left	Day 5 right	Mean Day 5		Day 7 left	Day 7 right	Mean Day 7		Day 10 left	Day 10 right	Mean Day 10		Day 12 left	Day 12 right	Mean Day 12		Day 14 left	Day 14 right	Mean Day 14		Left Day 17	Right Day 17	Mean Day 17		Left day 19	Right day 19	Mean day 19		Left day 21	Right Day 21	Mean Day 21		Left day 24	Right day 24	Mean day 24		Left day 26	Right day 26	Mean day 26		Left day 28
Control	96.768	120.328	108.548		275.684	629.856	452.77		550.16	1149.98	850.072		0	0	0		0	0	0		0	0	0		0	0	0		0	0	0		0	0	0
Control	285.66	67.6845	176.672		663.065	336.2	499.632		1022.4	534.668	778.534		1436.48	705	1070.74		0	0	0		0	0	0		0	0	0		0	0	0		0	0	0
Control	108	161.472	134.736		550.16	389.344	469.752		0	0	0		0	0	0		0	0	0		0	0	0		0	0	0		0	0	0		0	0	0
Control	100.602	93.312	96.957		254.57	172.827	213.698		643.264	177.45	410.357		0	0	0		0	0	0		0	0	0		0	0	0		0	0	0		0	0	0
Control	39.7535	91.25	65.5018		545.928	204.249	375.089		0	0	0		0	0	0		0	0	0		0	0	0		0	0	0		0	0	0		0	0	0
Control	80	113.715	96.8575		330.773	368.562	349.667		707.868	574.34	641.104		719.264	971.919	845.591		0	0	0		0	0	0		0	0	0		0	0	0		0	0	0
BIBF1120	331.632	321.048	326.34		403.502	361.998	382.75		667.85	491.985	579.918		744.31	668.16	706.235		0	0	0		0	0	0		0	0	0		0	0	0		0	0	0
BIBF1120	84.27	106.171	95.2202		670.68	223.818	447.249		698.389	231.886	465.137		1098.5	284.752	691.626		0	0	0		0	0	0		0	0	0		0	0	0		0	0	0
BIBF1120	83.1875	202.005	142.596		228.15	319.41	273.78		364.135	383.818	373.977		526.747	534.578	530.662		0	0	0		0	0	0		0	0	0		0	0	0		0	0	0
BIBF1120	214.242	256	235.121		562.432	342.216	452.324		664.042	686.664	675.353		790.272	846.72	818.496		0	0	0		0	0	0		0	0	0		0	0	0		0	0	0
BIBF1120	432.45	165.348	298.899		472.726	441.045	456.886		540.562	671.058	605.81		760.438	915.712	838.075		0	0	0		0	0	0		0	0	0		0	0	0		0	0	0
BIBF1120	454.14	84.27	269.205		383.32	288.8	336.06		447.64	444.341	445.99		950	724.493	837.246		0	0	0		0	0	0		0	0	0		0	0	0		0	0	0
BRAFi/MEKi	614.656	243.36	429.008		62.5	190.44	126.47		125.023	174.902	149.963		39.7535	151.838	95.7958		58.08	161.448	109.764		51.9115	120.213	86.0623		4	64.8	34.4		23.698	79.35	51.524		1.6875	58.212	29.9497		1.6875	51.6375	26.6625		1.6875	129.6	65.6437		4	182.272	93.136		32
BRAFi/MEKi	65.1655	108	86.5828		246.114	190.44	218.277		254.32	251.896	253.108		204.8	210.983	207.892		230.909	132.618	181.763		182.59	166.635	174.613		126.846	97.556	112.201		99.144	78.03	88.587		55.6875	72.828	64.2577		91.238	42.592	66.915		80.631	107.911	94.271		69.12	106.624	87.872		94.1015
BRAFi/MEKi	142.2	132.278	137.239		81.312	108.9	95.106		241.968	114.376	178.172		113.724	70.272	91.998		101.25	76.7295	88.9898		106.641	38.663	72.652		84.035	31.941	57.988		50.54	4	27.27		60.016	4	32.008		52.92	27.436	40.178		56.3945	27.436	41.9153		74.06	13.5	43.78		41.8275
BRAFi/MEKi	275.684	203.35	239.517		62.5	259.2	160.85		50.784	215.472	133.128		43.56	167.4	105.48		39.5035	166.698	103.101		19.652	132.095	75.8737		14.8955	138.384	76.6398		8.788	136.8	72.794		4	157.216	80.608		8.788	188.528	98.6578		4	542.626	273.313
BRAFi/MEKi	313.992	268.584	291.288		56.3135	259.92	158.117		81.733	176.4	129.067		34.225	131.4	82.8125		27.436	91.2925	59.3642		21.4375	48.668	35.0527		0	0	0		0	0	0		0	0	0		0	0	0		0	0	0		0	0	0		0
BRAFi/MEKi	174.24	169.984	172.112		95.992	475.26	285.626		154.744	416.304	285.524		83.582	382.34	232.961		93.75	382.34	238.045		90.0375	295.312	192.675		102.528	408.726	255.627		51.156	178.2	114.678		133.12	198.656	165.888		147.456	506.25	326.853		476.158	837.9	657.029
BRAFi/MEKi+BIBF	340.736	165.528	253.132		150.382	83.1875	116.785		67.5	173.95	120.725		76.7295	83.824	80.2768		70.304	34.983	52.6435		12.1945	13.5	12.8472		9.8415	0	4.92075		0	0	0		0	0	0		0	0	0		0	0	0		0	0	0		0
BRAFi/MEKi+BIBF	37.926	216.763	127.344		137.312	237.276	187.294		211.865	126.852	169.358		128.336	117	122.668		79.3305	76.7295	78.03		72.5	90.75	81.625		58.5385	48.074	53.3063		1.026	48.9985	25.0122		38.663	53.016	45.8395		78.03	44.376	61.203		131.072	57.6	94.336
BRAFi/MEKi+BIBF	216.626	428.688	322.656		159.936	216.562	188.249		80.4335	97.556	88.9948		111.328	80.0565	95.6922		105.056	128.774	116.915		81.356	71.25	76.303		19.456	42.8655	31.1608		42.598	40.678	41.638		40.572	70.225	55.3985		30.42	58.5385	44.4793		37.2645	32	34.6322		22.707	22.542	22.6245		65.824
BRAFi/MEKi+BIBF	206.494	173.225	189.859		25.3265	49.5895	37.458		48.668	111.63	80.149		31.046	48.668	39.857		55.6875	27.744	41.7157		0	22.6625	11.3313		0	0	0		0	0	0		4	4	4		4	0	2		0	0	0		32	1.6875	16.8438		13.5
BRAFi/MEKi+BIBF	168.828	131.072	149.95		110.864	137.312	124.088		109.551	219.04	164.296		74.0015	83.1875	78.5945		88.938	62.426	75.682		55.296	45.496	50.396		29.6595	37.8225	33.741		18.944	18.944	18.944		23.328	23.328	23.328		17.9685	34.4605	26.2145		13.5	23.328	18.414		4	16.384	10.192		0
BRAFi/MEKi+BIBF	184.559	92.5965	138.578		58.8245	45.5625	52.1935		91.936	83.1875	87.5618		50.4	57.434	53.917		93.636	90.944	92.29		66.654	34.656	50.655		48.074	32	40.037		87.5	28.88	58.19		142.884	19.968	81.426		241.875	25.3265	133.601		465.745	32	248.873		306.56	42.592	174.576		535
NORMALIZATION			Day 0				Day 3				Day 5				Day 7				Day 10				Day 12				Day 14				Day 17				Day 19				Day 21				Day 24				Day 26
Control			100				417.115				783.13
Control			100				282.802				440.666				606.06
Control			100				348.646
Control			100				220.405				423.236
Control			100				572.639
Control			100				361.012				661.904				873.026
BIBF1120			100				117.286				177.703				216.411
BIBF1120			100				469.699				488.486				726.343
BIBF1120			100				191.997				262.263				372.143
BIBF1120			100				192.379				287.236				348.117
BIBF1120			100				152.856				202.681				280.388
BIBF1120			100				124.834				165.669				311.007
BRAFi/MEKi			100				29.4796				34.9557				22.3296				25.5855				20.0608				8.0185				12.01				6.98116				6.21492				15.3013				21.7096
BRAFi/MEKi			100				252.102				292.331				240.107				209.93				201.671				129.588				102.315				74.2154				77.2844				108.88				101.489
BRAFi/MEKi			100				69.2995				129.826				67.0349				64.8429				52.9383				42.2533				19.8704				23.3228				29.2759				30.5418				31.9006
BRAFi/MEKi			100				67.156				55.5819				44.0386				43.0453				31.6778				31.9976				30.392				33.6544				41.1903				114.11
BRAFi/MEKi			100				54.2819				44.3089				28.4298				20.3799				12.0337
BRAFi/MEKi			100				165.954				165.894				135.354				138.308				111.947				148.524				66.6299				96.3838				189.907				381.745
BRAFi/MEKi+BIBF			100				46.1358				47.6925				31.7134				20.7969				5.07532				1.94395				0				0				0				0				0
BRAFi/MEKi+BIBF			100				147.077				132.992				96.3275				61.2747				64.0978				41.8599				19.6414				35.9965				48.061				74.0794
BRAFi/MEKi+BIBF			100				58.3435				27.5819				29.6576				36.2351				23.6484				9.65756				12.9047				17.1695				13.7853				10.7335				7.01195
BRAFi/MEKi+BIBF			100				19.7293				42.2149				20.9929				21.9719				5.96823				0				0				2.10682				1.05341				0				8.87169
BRAFi/MEKi+BIBF			100				82.7529				109.567				52.4137				50.4714				33.6085				22.5015				12.6335				15.5572				17.4821				12.2801				6.79692
BRAFi/MEKi+BIBF			100				37.6638				63.1861				38.9075				66.5981				36.5536				28.8914				41.9909				58.7585				96.4087				179.591				125.977
Mean of Normalization
Control			100				367.103				577.234				739.543
BIBF1120			100				208.175				264.006				375.735
BRAFi/MEKi			100				106.379				120.483				89.5491				83.682				71.7215				72.0763				46.2434				46.9115				68.7745				130.116				51.6997
BRAFi/MEKi+BIBF			100				65.2837				70.539				45.0021				42.8914				28.1586				17.4757				14.5284				21.5981				29.4651				46.114				29.7316
[truncated: 29 more columns]

## Sheet: Figure 1C
Days	Ctrl	BIBF	BRAFi/MEKi	BRAFi/MEKi+BIBF
85				0
85				0
49				1
41			1
41			1
40				1
34			1
32			1
31				1
21			1	1
21			1
7	1	1
7	1	1
7		1
7		1
7		1
7		1
5	1
5	1
3	1
3	1

## Sheet: Figure 1D
	BRAFi/MEKi						BRAFi/MEKi + BIBF
Day 0	19	20	20	17	19	18	17	20	18	18	20	19
Day 7	19	19	20	17	20	19	18	20	18	17	19	20
Day 14	19	19	20	18	21	21	17	20	18	19	19	20
Day 21	20	21	20	18	20	21	18	21	19	20	20	22
Day 28	20		20	18	21	22	20	22	19		20
Day 35	20		22	19	21		20		21

## Sheet: Figure 1F
CTRL	526				554				509				524				527				574
Red	SRp (RGB)	1622547	35.8274		SRp (RGB)	305960	6.42662		SRp (RGB)	2163977	45.2297		SRp (RGB)	201953	5.91184		SRp (RGB)	2134680	46.1105		SRp (RGB)	1620963	36.6162
Orange	SRp (RGB)	563221	12.4365		SRp (RGB)	329172	6.91419		SRp (RGB)	301129	6.29396		SRp (RGB)	199157	5.82999		SRp (RGB)	566303	12.2325		SRp (RGB)	467480	10.56
Yellow	SRp (RGB)	115936	2.55998		SRp (RGB)	93312	1.96		SRp (RGB)	116739	2.43998		SRp (RGB)	38943	1.13999		SRp (RGB)	32869	0.709992		SRp (RGB)	48695	1.09998
Green	SRp (RGB)	310674	6.85998		SRp (RGB)	240421	5.04999		SRp (RGB)	249746	5.21999		SRp (RGB)	170803	4.99997		SRp (RGB)	199531	4.31		SRp (RGB)	227099	5.12998
	Area	4528788	100		Area	4760820	100		Area	4784415	100		Area	3416079	100		Area	4629492	100		Area	4426899	100
BIBF	505				579				599				582				583				585
Red	SRp (RGB)	2839066	59.7053		SRp (RGB)	1408576	30.0792		SRp (RGB)	694841	17.2682		SRp (RGB)	1461636	48.7429		SRp (RGB)	2652398	56.5197		SRp (RGB)	372928	14.1082
Orange	SRp (RGB)	305978	6.43469		SRp (RGB)	387254	8.26955		SRp (RGB)	285582	7.0973		SRp (RGB)	320503	10.6882		SRp (RGB)	232513	4.9546		SRp (RGB)	188862	7.14484
Yellow	SRp (RGB)	223823	4.70698		SRp (RGB)	124283	2.65398		SRp (RGB)	126669	3.14799		SRp (RGB)	94188	3.141		SRp (RGB)	213150	4.542		SRp (RGB)	82339	3.11497
Green	SRp (RGB)	57088	1.20056		SRp (RGB)	56990	1.21698		SRp (RGB)	132906	3.30299		SRp (RGB)	108611	3.62198		SRp (RGB)	182224	3.883		SRp (RGB)	69414	2.626
	Area	4755129	100		Area	4682892	100		Area	4023810	100		Area	2998665	100		Area	4692870	100		Area	2643336	100
BRAFi/MEKi	578				581				598				577				551				562
	SRp (RGB)	3418716	75.7607		SRp (RGB)	2677209	60.3669		SRp (RGB)	3103833	66.4774		SRp (RGB)	3630892	78.4294		SRp (RGB)	3021690	64.5016		SRp (RGB)	2850138	60.0081
	SRp (RGB)	1159261	25.6899		SRp (RGB)	1147493	25.8742		SRp (RGB)	1099182	23.5421		SRp (RGB)	1088371	23.5095		SRp (RGB)	1204941	25.7209		SRp (RGB)	997901	21.0103														4.7073	2.65432	3.14896					3.14167	4.54241	3.11542
	SRp (RGB)	50573	1.12073		SRp (RGB)	61822	1.39399		SRp (RGB)	88244	1.88999		SRp (RGB)	87821	1.89699		SRp (RGB)	56590	1.20798		SRp (RGB)	50725	1.06799
	SRp (RGB)	118228	2.62		SRp (RGB)	146795	3.31		SRp (RGB)	117192	2.51		SRp (RGB)	123607	2.66999		SRp (RGB)	175206	3.73998		SRp (RGB)	149612	3.15
	Area	4512522	100		Area	4434897	100		Area	4669008	100		Area	4629501	100		Area	4684677	100		Area	4749588	100
BRAFi/MEKi + BIBF	590				593				595				596				600
	SRp (RGB)	2640774	56.82		SRp (RGB)	2175773	50.31		SRp (RGB)	1995641	42.32		SRp (RGB)	2656142	56.08		SRp (RGB)	2163267	45.33
	SRp (RGB)	924875	19.9		SRp (RGB)	853702	19.74		SRp (RGB)	817684	17.34		SRp (RGB)	938270	19.81		SRp (RGB)	635665	13.32
	SRp (RGB)	103641	2.22998		SRp (RGB)	169962	3.93		SRp (RGB)	54700	1.15998		SRp (RGB)	121724	2.57		SRp (RGB)	106898	2.23998
	SRp (RGB)	24028	0.516996		SRp (RGB)	75120	1.73699		SRp (RGB)	38997	0.826979		SRp (RGB)	39643	0.836995		SRp (RGB)	42711	0.894984
	Area	4647615	100		Area	4324734	100		Area	4715598	100		Area	4736346	100		Area	4772265	100
