# Supplementary material for: Blockade of the pro‐fibrotic reaction mediated by the miR‐143/‐145 cluster enhances the responses to targeted therapy in melanoma
Source: EMBO Mol Med. 2022 Feb 14;14(3):e15295. doi: 10.15252/emmm.202115295 (PMC8899916; doi:10.15252/emmm.202115295)
Supplement: Supplementary file 4 — Source Data for Figure 2 [file EMMM-14-e15295-s003.xlsx]

## Sheet: Figure 2C
	Ct
	Ctrl1	Ctrl2	Ctrl3	Ctrl4	Ctrl5	Ctrl6	Ctrl7	Ctrl8	Ctrl9	Ctrl10	Ctrl11	Ctrl12	Ctrl13	Ctrl14	Ctrl15	Ctrl16	Ctrl17	Ctrl18	Ctrl19	Ctrl20	Ctrl21	Ctrl22	Ctrl23
miR-143	25.35	24.81	25.51	25.47	25.67	25.43	25.68	25.91	29.06	25.09	25.72	25.63	25.93	25.18	25.92	25.1	25.24	25.24	26.06	24.91	24.19	27.98	24.93
miR-143	25.55	24.78	25.26	25.43	26.06	25.28	25.72	25.94	29.34	24.92	25.73	25.63	25.91	25.18	26.04	25.1	25.28	25.32	26.17	25.06	24.45	28.09	24.96
miR-145	26.12	26.25	26.64	26.25	27.01	26.47	26.72	27.03	31.11	26.02	27.03	26.85	27.08	25.98	26.57	25.97	28	28.81	29.55	28.17	27.87	31.78	28.47
miR-145	26.15	25.72	26.46	26.43	27.33	26.33	27.23	26.93	31.5	25.99	26.74	26.5	27.29	25.82	26.71	26.17	28.44	28.95	29.08	28.17	29.34	32.04	28.58
miR-16	20.86	21.12	20.64	20.94	21.27	21.02	20.97	21.53	25.35	19.95	20.7	19.95	21.12	20.82	21.25	20.84	21.31	21.35	21.7	21.18	21.32	25.7	21.67
miR-16	20.81	21.16	20.61	20.95	21.19	21.06	20.88	21.49	25.17	19.91	20.66	19.95	21.17	20.83	21.18	20.84	21.45	21.5	21.69	21.2	21.31	25.64	21.58
	BRAFi/MEKi+BIBF 1	BRAFi/MEKi+BIBF 2	BRAFi/MEKi+BIBF 3	BRAFi/MEKi+BIBF 4	BRAFi/MEKi+BIBF 5	BRAFi/MEKi+BIBF 6	BRAFi/MEKi+BIBF 7	BRAFi/MEKi+BIBF 8
miR-143	23.99	25.02	25.47	24.66	24.81	25	23.72	24.69
miR-143	23.87	25	25.42	24.62	24.76	24.96	23.66	24.69
miR-145	26.51	27.52	28	28.1	28.1	28.15	26.98	26.88
miR-145	26.08	27.64	27.81	27.33	27.6	27.65	27.19	27.2
miR-16	20.3	21.33	22.33	21.23	21.68	22.03	21.08	20.92
miR-16	20.57	21.52	22.33	21.17	21.66	21.97	21.1	20.89
	BRAFi/MEKi 1	BRAFi/MEKi 2	BRAFi/MEKi 3	BRAFi/MEKi 4	BRAFi/MEKi 5	BRAFi/MEKi 6	BRAFi/MEKi 7	BRAFi/MEKi 8	BRAFi/MEKi 9	BRAFi/MEKi 10	BRAFi/MEKi 11	BRAFi/MEKi 12	BRAFi/MEKi 13	BRAFi/MEKi 14	BRAFi/MEKi 15	BRAFi/MEKi 16
miR-143	24.64	23.24	24	25.2	25.32	24.21	23.91	23.95	24.3	23.96	23.72	25.91	23.79	24.29	24.02	24.84
miR-143	24.59	23.24	24.01	25.27	25.35	24.24	23.96	23.92	24.28	23.91	23.63	25.89	23.8	24.33	23.87	24.88
miR-145	24.56	23.16	24.25	24.93	25.01	24.04	23.68	23.79	23.9	23.75	23.63	25.52	23.57	24.21	23.85	24.61
miR-145	24.59	23.14	24.29	24.92	25.1	24.02	23.68	23.74	24.02	23.77	23.59	25.57	23.59	24.21	23.71	24.63
miR-16	21.9	20.44	21.04	21.78	22.71	21.55	20.64	20.62	21.84	20.72	21.31	21.93	21.7	21.58	21.76	21.51
miR-16	21.85	20.47	21.03	21.7	22.73	21.54	20.61	20.57	21.72	20.68	21.22	21.94	21.68	21.62	21.7	21.58
	BIBF1	BIBF2	BIBF3	BIBF4	BIBF5	BIBF6	BIBF7	BIBF8
miR-143	24.59	25.97	25.2	25.71	25.48	25.52	26.18	24.52
miR-143	24.11	25.92	25.47	25.85	25.47	25.46	25.64	24.52
miR-145	27.26	28.24	28.2	28.8	28.85	28.39	28.64	27.08
miR-145	27.13	28.46	28.46	29.32	29.22	28.74	28.88	27.06
miR-16	21.16	21.6	21.69	21.12	21.23	21.79	21.74	21.77
miR-16	21.12	21.44	21.61	21.21	21.57	21.79	21.71	21.66
Mean Ct
	CTRL1	CTRL2	CTRL3	CTRL4	CTRL5	CTRL6	CTRL7	CTRL8	CTRL9	CTRL10	CTRL11	CTRL12	CTRL13	CTRL14	CTRL15	CTRL16	CTRL17	CTRL18	CTRL19	CTRL20	CTRL21	CTRL22	CTRL23
miR-143	25.45	24.795	25.385	25.45	25.865	25.355	25.7	25.925	29.2	25.005	25.725	25.63	25.92	25.18	25.98	25.1	25.26	25.28	26.115	24.985	24.32	28.035	24.945
miR-145	26.135	25.985	26.55	26.34	27.17	26.4	26.975	26.98	31.305	26.005	26.885	26.675	27.185	25.9	26.64	26.07	28.22	28.88	29.315	28.17	28.605	31.91	28.525
miR-16	20.835	21.14	20.625	20.945	21.23	21.04	20.925	21.51	25.26	19.93	20.68	19.95	21.145	20.825	21.215	20.84	21.38	21.425	21.695	21.19	21.315	25.67	21.625
	BRAFi/MEKi+BIBF 1	BRAFi/MEKi+BIBF 2	BRAFi/MEKi+BIBF 3	BRAFi/MEKi+BIBF 4	BRAFi/MEKi+BIBF 5	BRAFi/MEKi+BIBF 6	BRAFi/MEKi+BIBF 7	BRAFi/MEKi+BIBF 8
miR-143	23.93	25.01	25.445	24.64	24.785	24.98	23.69	24.69
miR-145	26.295	27.58	27.905	27.715	27.85	27.9	27.085	27.04
miR-16	20.435	21.425	22.33	21.2	21.67	22	21.09	20.905
	BRAFi/MEKi 1	BRAFi/MEKi 2	BRAFi/MEKi 3	BRAFi/MEKi 4	BRAFi/MEKi 5	BRAFi/MEKi 6	BRAFi/MEKi 7	BRAFi/MEKi 8	BRAFi/MEKi 9	BRAFi/MEKi 10	BRAFi/MEKi 11	BRAFi/MEKi 12	BRAFi/MEKi 13	BRAFi/MEKi 14	BRAFi/MEKi 15	BRAFi/MEKi 16
miR-143	24.615	23.24	24.005	25.235	25.335	24.225	23.935	23.935	24.29	23.935	23.675	25.9	23.795	24.31	23.945	24.86
miR-145	24.575	23.15	24.27	24.925	25.055	24.03	23.68	23.765	23.96	23.76	23.61	25.545	23.58	24.21	23.78	24.62
miR-16	21.875	20.455	21.035	21.74	22.72	21.545	20.625	20.595	21.78	20.7	21.265	21.935	21.69	21.6	21.73	21.545
	BIBF 1	BIBF 2	BIBF 3	BIBF 4	BIBF 5	BIBF 6	BIBF 7	BIBF 8
miR-143	24.35	25.945	25.335	25.78	25.475	25.49	25.91	24.52
miR-145	27.195	28.35	28.33	29.06	29.035	28.565	28.76	27.07
miR-16	21.14	21.52	21.65	21.165	21.4	21.79	21.725	21.715
	DeltaCt
	CTRL1	CTRL2	CTRL3	CTRL4	CTRL5	CTRL6	CTRL7	CTRL8	CTRL9	CTRL10	CTRL11	CTRL12	CTRL13	CTRL14	CTRL15	CTRL16	CTRL17	CTRL18	CTRL19	CTRL20	CTRL21	CTRL22	CTRL23
miR-143	4.615	3.655	4.76	4.505	4.635	4.315	4.775	4.415	3.94	5.075	5.045	5.68	4.775	4.355	4.765	4.26	3.88	3.855	4.42	3.795	3.005	2.365	3.32
miR-145	5.3	4.845	5.925	5.395	5.94	5.36	6.05	5.47	6.045	6.075	6.205	6.725	6.04	5.075	5.425	5.23	6.84	7.455	7.62	6.98	7.29	6.24	6.9
miR-16	0	0	0	0	0	0	0	0	0	0	0	0	0	0	0	0	0	0	0	0	0	0	0
	BRAFi/MEKi+BIBF 1	BRAFi/MEKi+BIBF 2	BRAFi/MEKi+BIBF 3	BRAFi/MEKi+BIBF 4	BRAFi/MEKi+BIBF 5	BRAFi/MEKi+BIBF 6	BRAFi/MEKi+BIBF 7	BRAFi/MEKi+BIBF 8
miR-143	3.495	3.585	3.115	3.44	3.115	2.98	2.6	3.785
miR-145	5.86	6.155	5.575	6.515	6.18	5.9	5.995	6.135
miR-16	0	0	0	0	0	0	0	0
	BRAFi/MEKi 1	BRAFi/MEKi 2	BRAFi/MEKi 3	BRAFi/MEKi 4	BRAFi/MEKi 5	BRAFi/MEKi 6	BRAFi/MEKi 7	BRAFi/MEKi 8	BRAFi/MEKi 9	BRAFi/MEKi 10	BRAFi/MEKi 11	BRAFi/MEKi 12	BRAFi/MEKi 13	BRAFi/MEKi 14	BRAFi/MEKi 15	BRAFi/MEKi 16
miR-143	2.74	2.785	2.97	3.495	2.615	2.68	3.31	3.34	2.51	3.235	2.41	3.965	2.105	2.71	2.215	3.315
miR-145	2.7	2.695	3.235	3.185	2.335	2.485	3.055	3.17	2.18	3.06	2.345	3.61	1.89	2.61	2.05	3.075
miR-16	0	0	0	0	0	0	0	0	0	0	0	0	0	0	0	0
	BIBF 1	BIBF 2	BIBF 3	BIBF 4	BIBF 5	BIBF 6	BIBF 7	BIBF 8
miR-143	3.21	4.425	3.685	4.615	4.075	3.7	4.185	2.805
miR-145	6.055	6.83	6.68	7.895	7.635	6.775	7.035	5.355
miR-16	0	0	0	0	0	0	0	0
	Median Ctrl
miR-143	4.415
miR-145	6.045
	DeltaCt to the Median
	CTRL1	CTRL2	CTRL3	CTRL4	CTRL5	CTRL6	CTRL7	CTRL8	CTRL9	CTRL10	CTRL11	CTRL12	CTRL13	CTRL14	CTRL15	CTRL16	CTRL17	CTRL18	CTRL19	CTRL20	CTRL21	CTRL22	CTRL23
miR-143	0.2	-0.76	0.345	0.09	0.22	-0.1	0.36	0	-0.475	0.66	0.63	1.265	0.36	-0.06	0.35	-0.155	-0.535	-0.56	0.005	-0.62	-1.41	-2.05	-1.095
miR-145	-0.745	-1.2	-0.12	-0.65	-0.105	-0.685	0.005	-0.575	0	0.03	0.16	0.68	-0.005	-0.97	-0.62	-0.815	0.795	1.41	1.575	0.935	1.245	0.195	0.855
	BRAFi/MEKi+BIBF 1	BRAFi/MEKi+BIBF 2	BRAFi/MEKi+BIBF 3	BRAFi/MEKi+BIBF 4	BRAFi/MEKi+BIBF 5	BRAFi/MEKi+BIBF 6	BRAFi/MEKi+BIBF 7	BRAFi/MEKi+BIBF 8
miR-143	-0.92	-0.83	-1.3	-0.975	-1.3	-1.435	-1.815	-0.63
miR-145	-0.185	0.11	-0.47	0.47	0.135	-0.145	-0.05	0.09
	BRAFi/MEKi 1	BRAFi/MEKi 2	BRAFi/MEKi 3	BRAFi/MEKi 4	BRAFi/MEKi 5	BRAFi/MEKi 6	BRAFi/MEKi 7	BRAFi/MEKi 8	BRAFi/MEKi 9	BRAFi/MEKi 10	BRAFi/MEKi 11	BRAFi/MEKi 12	BRAFi/MEKi 13	BRAFi/MEKi 14	BRAFi/MEKi 15	BRAFi/MEKi 16
miR-143	-1.675	-1.63	-1.445	-0.92	-1.8	-1.735	-1.105	-1.075	-1.905	-1.18	-2.005	-0.45	-2.31	-1.705	-2.2	-1.1
miR-145	-3.345	-3.35	-2.81	-2.86	-3.71	-3.56	-2.99	-2.875	-3.865	-2.985	-3.7	-2.435	-4.155	-3.435	-3.995	-2.97
	BIBF 1	BIBF 2	BIBF 3	BIBF 4	BIBF 5	BIBF 6	BIBF 7	BIBF 8
miR-143	-1.205	0.01	-0.73	0.2	-0.34	-0.715	-0.23	-1.61
miR-145	0.01	0.785	0.635	1.85	1.59	0.73	0.99	-0.69
	Fold Change
	CTRL1	CTRL2	CTRL3	CTRL4	CTRL5	CTRL6	CTRL7	CTRL8	CTRL9	CTRL10	CTRL11	CTRL12	CTRL13	CTRL14	CTRL15	CTRL16	CTRL17	CTRL18	CTRL19	CTRL20	CTRL21	CTRL22	CTRL23
miR-143	0.870551	1.69349	0.787308	0.939523	0.858565	1.07177	0.779165	1	1.38992	0.632878	0.646176	0.416099	0.779165	1.04247	0.784584	1.11342	1.44894	1.47427	0.99654	1.53688	2.65737	4.14106	2.13613
miR-145	1.67597	2.2974	1.08673	1.56917	1.07549	1.6077	0.99654	1.48968	1	0.97942	0.895025	0.624165	1.00347	1.95884	1.53688	1.7593	0.576343	0.376312	0.335643	0.523042	0.421908	0.873573	0.552865
	BRAFi/MEKi+BIBF 1	BRAFi/MEKi+BIBF 2	BRAFi/MEKi+BIBF 3	BRAFi/MEKi+BIBF 4	BRAFi/MEKi+BIBF 5	BRAFi/MEKi+BIBF 6	BRAFi/MEKi+BIBF 7	BRAFi/MEKi+BIBF 8
miR-143	1.89212	1.77769	2.46229	1.96564	2.46229	2.70382	3.5186	1.54756
miR-145	1.13682	0.926588	1.38511	0.721965	0.91067	1.10573	1.03526	0.939523
	BRAFi/MEKi 1	BRAFi/MEKi 2	BRAFi/MEKi 3	BRAFi/MEKi 4	BRAFi/MEKi 5	BRAFi/MEKi 6	BRAFi/MEKi 7	BRAFi/MEKi 8	BRAFi/MEKi 9	BRAFi/MEKi 10	BRAFi/MEKi 11	BRAFi/MEKi 12	BRAFi/MEKi 13	BRAFi/MEKi 14	BRAFi/MEKi 15	BRAFi/MEKi 16
miR-143	3.19319	3.09513	2.72263	1.89212	3.4822	3.32879	2.15099	2.10672	3.74509	2.26577	4.01389	1.36604	4.95883	3.26029	4.59479	2.14355
miR-145	10.1612	10.1965	7.01285	7.26015	13.0864	11.7942	7.94474	7.33603	14.5707	7.91725	12.996	5.40764	17.8147	10.8153	15.9446	7.83536
	BIBF 1	BIBF 2	BIBF 3	BIBF 4	BIBF 5	BIBF 6	BIBF 7	BIBF 8
miR-143	2.30537	0.993092	1.65864	0.870551	1.26576	1.64148	1.17283	3.05252
miR-145	0.993092	0.580352	0.643941	0.277392	0.332171	0.602904	0.503478	1.61328

## Sheet: Figure 2F
	MEL003 N	MEL003 R	MEL006 N	MEL006 R	MEL015 N	MEL015 R	MEL047 N	MEL047 R
MITF	26.18	31.48	28.95	26.88	25.24	28.49	26.32	27.57
MITF	26.02	31.11	29.02	26.78	25	28.54	26.47	27.51
AXL	30.51	33.92	32.9	30.95	38.26	32.67	31.85	31.73
AXL	30.59	33.92	32.34	30.95	38.26	32.73	31.72	31.69
SOX9	23.83	25.56	24.95	23.28	24.08	22.45	32.15	32.63
SOX9	23.85	25.65	24.96	23.24	24.01	22.29	32.21	32.14
SOX10	21.89	26.17	23.88	22.08	21.17	21.78	22.28	22.53
SOX10	21.85	26.03	23.88	22.19	21.22	21.76	22.09	22.43
NGFR	26.43	38.26	26.83	26.04	33.45	23.67	33.56	35.49
NGFR	26.48	38.26	26.81	26.02	33.11	23.64	33.64	36.71
MYL9	26.08	31.12	30.69	29.33	28.75	28.29	28.33	28.77
MYL9	25.75	30.82	30.08	29.7	28.71	28.2	28.46	28.72
GDNF	26.9	28.81	27.61	28.72	25.59	26.69	29.79	29.34
GDNF	26.89	28.86	27.57	28.58	25.55	26.63	29.91	29.32
CYR61	26.91	32.04	29.02	30.88	29.29	25.02	30.74	33.27
CYR61	26.97	31.84	29.12	30.7	29.2	24.99	30.77	33.02
RPL32	20.6	24.82	20.5	19.45	18.18	18.85	19.65	19.78
RPL32	20.52	24.6	20.31	19.21	17.79	18.8	19.58	19.69
LOXL2	28.35	34.45	32.2	30.25	29.1	26.98	33.42	35.63
LOXL2	28.27	35.11	32.05	30.17	28.92	26.85	32.69	35.63
COL1A1	28.03	30.22	29.25	26.1	26.69	26.11	26.92	27.45
COL1A1	28.11	29.48	28.55	25.78	26.51	25.3	27.05	27.21
THBS1	29.35	33.06	30.42	30.65	33.5	29.28	27.77	27.65
THBS1	29.22	33.32	30.07	30.67	33.5	29.6	27.8	27.58
	Mean Ct
	MEL003 N	MEL003 R	MEL006 N	MEL006 R	MEL015 N	MEL015 R	MEL047 N	MEL047 R
MITF	26.1	31.295	28.985	26.83	25.12	28.515	26.395	27.54
AXL	30.55	33.92	32.62	30.95	38.26	32.7	31.785	31.71
SOX9	23.84	25.605	24.955	23.26	24.045	22.37	32.18	32.385
SOX10	21.87	26.1	23.88	22.135	21.195	21.77	22.185	22.48
NGFR	26.455	38.26	26.82	26.03	33.28	23.655	33.6	36.1
MYL9	25.915	30.97	30.385	29.515	28.73	28.245	28.395	28.745
GDNF	26.895	28.835	27.59	28.65	25.57	26.66	29.85	29.33
CYR61	26.94	31.94	29.07	30.79	29.245	25.005	30.755	33.145
RPL32	20.56	24.71	20.405	19.33	17.985	18.825	19.615	19.735
LOXL2	28.31	34.78	32.125	30.21	29.01	26.915	33.055	35.63
COL1A1	28.07	29.85	28.9	25.94	26.6	25.705	26.985	27.33
THBS1	29.285	33.19	30.245	30.66	33.5	29.44	27.785	27.615
	Delta Ct
	MEL003 N	MEL003 R	MEL006 N	MEL006 R	MEL015 N	MEL015 R	MEL047 N	MEL047 R
MITF	5.54	6.585	8.58	7.5	7.135	9.69	6.78	7.805
AXL	9.99	9.21	12.215	11.62	20.275	13.875	12.17	11.975
SOX9	3.28	0.895	4.55	3.93	6.06	3.545	12.565	12.65
SOX10	1.31	1.39	3.475	2.805	3.21	2.945	2.57	2.745
NGFR	5.895	13.55	6.415	6.7	15.295	4.83	13.985	16.365
MYL9	5.355	6.26	9.98	10.185	10.745	9.42	8.78	9.01
GDNF	6.335	4.125	7.185	9.32	7.585	7.835	10.235	9.595
CYR61	6.38	7.23	8.665	11.46	11.26	6.18	11.14	13.41
LOXL2	7.75	10.07	11.72	10.88	11.025	8.09	13.44	15.895
COL1A1	7.51	5.14	8.495	6.61	8.615	6.88	7.37	7.595
THBS1	8.725	8.48	9.84	11.33	15.515	10.615	8.17	7.88
	DeltaDeltaCt
	MEL003 N	MEL003 R	MEL006 N	MEL006 R	MEL015 N	MEL015 R	MEL047 N	MEL047 R
MITF	0	1.045	0	-1.08	0	2.555	0	1.025
AXL	0	-0.78	0	-0.595	0	-6.4	0	-0.195
SOX9	0	-2.385	0	-0.62	0	-2.515	0	0.085
SOX10	0	0.08	0	-0.67	0	-0.265	0	0.175
NGFR	0	7.655	0	0.285	0	-10.465	0	2.38
MYL9	0	0.905	0	0.205	0	-1.325	0	0.23
GDNF	0	-2.21	0	2.135	0	0.25	0	-0.64
CYR61	0	0.85	0	2.795	0	-5.08	0	2.27
LOXL2	0	2.32	0	-0.84	0	-2.935	0	2.455
COL1A1	0	-2.37	0	-1.885	0	-1.735	0	0.225
THBS1	0	-0.245	0	1.49	0	-4.9	0	-0.29
	Fold Change
	MEL003 N	MEL003 R	MEL006 N	MEL006 R	MEL015 N	MEL015 R	MEL047 N	MEL047 R
MITF	1	0.484645	1	2.11404	1	0.170164	1	0.49141
AXL	1	1.71713	1	1.51047	1	84.4485	1	1.14472
SOX9	1	5.22344	1	1.53688	1	5.71598	1	0.942785
SOX10	1	0.946058	1	1.59107	1	1.20164	1	0.885768
NGFR	1	0.00496153	1	0.820742	1	1413.44	1	0.192109
MYL9	1	0.534033	1	0.867539	1	2.50533	1	0.852635
GDNF	1	4.62675	1	0.227667	1	0.840896	1	1.55833
CYR61	1	0.554785	1	0.144086	1	33.8246	1	0.20733
LOXL2	1	0.200267	1	1.79005	1	7.64756	1	0.182378
COL1A1	1	5.16941	1	3.69353	1	3.32879	1	0.855595
THBS1	1	1.18509	1	0.356013	1	29.8571	1	1.22264

## Sheet: Figure 2G
	MEL003 N	MEL003 R	MEL006 N	MEL006 R	MEL015 N	MEL015 R	MEL047 N	MEL047 R
miR-143	27.23	26.48	25.43	25.8	27	25.23	25.54	26.5
miR-143	26.96	26.28	25.35	25.85	26.92	25.31	25.57	26.14
miR-145	28.54	27.8	26.89	26.93	29.06	26.74	27.33	27.54
miR-145	28.29	28.04	26.75	27.11	28.94	26.75	27	27.63
miR-16	22.1	22.45	21.79	21.44	21.08	20.62	22.08	22.14
miR-16	21.87	22.49	21.71	21.23	21.08	20.6	22.13	22.1
UniSp6	21.89	22.14	22.31	22.1	22.08	22.27	22.15	22.24
UniSp6	21.87	22.09	22.28	22.07	22.03	22.2	22.16	22.03
RNAU	17.28	17.56	15.03	14.74	17.6	15.5	15.92	16.9
RNAU	17.36	17.57	15.02	14.67	17.59	15.52	15.94	16.82
miR-103	23.96	24.59	23.16	23.96	22.76	21.85	23.6	21.79
miR-103	23.65	24.24	23.09	23.79	22.64	21.67	23.32	25.29
	Mean Ct
	MEL003 N	MEL003 R	MEL006 N	MEL006 R	MEL015 N	MEL015 R	MEL047 N	MEL047 R
miR-143	27.095	26.38	25.39	25.825	26.96	25.27	25.555	26.32
miR-145	28.415	27.92	26.82	27.02	29	26.745	27.165	27.585
miR-16	21.985	22.47	21.75	21.335	21.08	20.61	22.105	22.12
UniSp6	21.88	22.115	22.295	22.085	22.055	22.235	22.155	22.135
RNAU	17.32	17.565	15.025	14.705	17.595	15.51	15.93	16.86
miR-103	23.805	24.415	23.125	23.875	22.7	21.76	23.46	23.54
	Delta Ct
	MEL003 N	MEL003 R	MEL006 N	MEL006 R	MEL015 N	MEL015 R	MEL047 N	MEL047 R
miR-143	5.11	3.91	3.64	4.49	5.88	4.66	3.45	4.2
miR-145	6.43	5.45	5.07	5.685	7.92	6.135	5.06	5.465
miR-16	0	0	0	0	0	0	0	0
	Delta Delta Ct
	MEL003 N	MEL003 R	MEL006 N	MEL006 R	MEL015 N	MEL015 R	MEL047 N	MEL047 R
miR-143	0	-1.2	0	0.85	0	-1.22	0	0.75
miR-145	0	-0.98	0	0.615	0	-1.785	0	0.405
miR-16	0	0	0	0	0	0	0	0
	Fold Change
	MEL003 N	MEL003 R	MEL006 N	MEL006 R	MEL015 N	MEL015 R	MEL047 N	MEL047 R
miR-143	1	2.2974	1	0.554785	1	2.32947	1	0.594604
miR-145	1	1.97247	1	0.65293	1	3.44618	1	0.755236
miR-16	1	1	1	1	1	1	1	1
