# Supplementary material for: Blockade of the pro‐fibrotic reaction mediated by the miR‐143/‐145 cluster enhances the responses to targeted therapy in melanoma
Source: EMBO Mol Med. 2022 Feb 14;14(3):e15295. doi: 10.15252/emmm.202115295 (PMC8899916; doi:10.15252/emmm.202115295)
Supplement: Supplementary file 5 — Source Data for Figure 3 [file EMMM-14-e15295-s007.zip › emmm-202115295-sup-0004-SDataFig3.xlsx]

## Sheet: M238P
		Figure 3H
			LNA Ctrl 1	LNA Ctrl 2	LNA Ctrl 3	BRAFi 1	BRAFi 2	BRAFi 3	BRAFi LNA-143 1	BRAFi LNA-143 2	BRAFi LNA-143 3	BRAFi LNA-145 1	BRAFi LNA-145 2	BRAFi LNA-145 3	BRAFi LNA-143 LNA-145 1	BRAFi LNA-143 LNA-145 2	BRAFi LNA-143 LNA-145 3
			0.756	0.738	0.745	0.348	0.328	0.33	0.17	0.202	0.202	0.165	0.202	0.198	0.209	0.207	0.2
			0.739	0.738	0.748	0.34	0.338	0.335	0.174	0.201	0.2	0.166	0.185	0.195	0.204	0.201	0.201
			0.728	0.737	0.752	0.341	0.331	0.332	0.175	0.203	0.196	0.167	0.202	0.194	0.203	0.206	0.209
		Mean	0.741	0.737667	0.748333	0.343	0.332333	0.332333	0.173	0.202	0.199333	0.166	0.196333	0.195667	0.205333	0.204667	0.203333
		LNA Ctrl mean	0.742333
		% of viability	99.8204	99.3714	100.808	46.2057	44.7687	44.7687	23.3049	27.2115	26.8523	22.3619	26.4481	26.3583	27.6605	27.5707	27.3911
