# Supplementary material for: Blockade of the pro‐fibrotic reaction mediated by the miR‐143/‐145 cluster enhances the responses to targeted therapy in melanoma
Source: EMBO Mol Med. 2022 Feb 14;14(3):e15295. doi: 10.15252/emmm.202115295 (PMC8899916; doi:10.15252/emmm.202115295)
Supplement: Supplementary file 6 — Source Data for Figure 4 [file EMMM-14-e15295-s004.zip]

Archive with 5 entries (4 files):
- emmm-202115295-sup-0006-SDataFig4.xlsx
- emmm-202115295-sup-0007-SDataFig4.pptx
- __MACOSX/
- __MACOSX/._emmm-202115295-sup-0006-SDataFig4.xlsx
- __MACOSX/._emmm-202115295-sup-0007-SDataFig4.pptx
