# Supplementary material for: Blockade of the pro‐fibrotic reaction mediated by the miR‐143/‐145 cluster enhances the responses to targeted therapy in melanoma
Source: EMBO Mol Med. 2022 Feb 14;14(3):e15295. doi: 10.15252/emmm.202115295 (PMC8899916; doi:10.15252/emmm.202115295)
Supplement: Supplementary file 6 — Source Data for Figure 4 [file EMMM-14-e15295-s004.zip › emmm-202115295-sup-0006-SDataFig4.xlsx]

## Sheet: Figure 4G
Figure 4F
WT								Mut
Firefly Luciferase (control)				Renilla Luciferase				Firefly Luciferase (control)				Renilla Luciferase
miR-neg	miR-143	miR-145		miR-neg	miR-143	miR-145		miR-neg	miR-143	miR-145		miR-neg	miR-143	miR-145
291349	153329	1158026		1017802	371905	1185058		728497	982339	594319		1391131	1998077	1.20558e+06
231238	841067	136474		498179	1442177	69956		812767	703468	237872		990023	635646	347554
17556	16529	12590		32152.2	22718	5550.81		273814	237269	234177		410063	678446	347284
Ratio Renilla/Firefly								Ratio Renilla/Firefly
3.49341	2.42554	1.02334						1.90959	2.034	2.02851
2.1544	1.7147	0.512596						1.21809	0.903589	1.4611
1.83141	1.37443	0.44089						1.4976	2.8594	1.483
Relative Luciferase activity								Relative Luciferase activity
1	0.694317	0.292935						1	1.06515	1.06228
1	0.795906	0.23793						1	0.741808	1.1995
1	0.750478	0.240738						1	1.90932	0.990252
