# Supplementary material for: Blockade of the pro‐fibrotic reaction mediated by the miR‐143/‐145 cluster enhances the responses to targeted therapy in melanoma
Source: EMBO Mol Med. 2022 Feb 14;14(3):e15295. doi: 10.15252/emmm.202115295 (PMC8899916; doi:10.15252/emmm.202115295)
Supplement: Supplementary file 7 — Source Data for Figure 5 [file EMMM-14-e15295-s008.zip › emmm-202115295-sup-0008-SDataFig5.xlsx]

## Sheet: Figure 5A FSCN1
	Ct				Mean Ct				ΔCt		Mean ΔCt control			ΔCt to the mean			Fold Change
	FSCN1	RPL32			FSCN1	RPL32			FSCN1		FSCN1			FSCN1			FSCN1
CTRL1	13.9803	13.5825		CTRL1	14.1267	13.3108		CTRL1	0.815936		0.907576		CTRL1	-0.0916394		CTRL1	1.06558
CTRL1	14.2731	13.0391		CTRL2	14.7145	13.6596		CTRL2	1.05486				CTRL2	0.147289		CTRL2	0.902946
CTRL2	14.8788	13.617		CTRL3	15.5265	14.438		CTRL3	1.08854				CTRL3	0.180964		CTRL3	0.882113
CTRL2	14.5501	13.7022		CTRL4	14.9346	14.0882		CTRL4	0.846438				CTRL4	-0.0611376		CTRL4	1.04329
CTRL3	15.5815	14.5935		CTRL5	15.1269	14.0865		CTRL5	1.04047				CTRL5	0.132899		CTRL5	0.911997
CTRL3	15.4715	14.2824		CTRL6	13.7059	13.1067		CTRL6	0.5992				CTRL6	-0.308375		CTRL6	1.23831
CTRL4	15.0082	13.9122		BRAFi 1	16.6349	14.8361		BRAFi 1	1.79884				BRAFi 1	0.891264		BRAFi 1	0.539142
CTRL4	14.861	14.2641		BRAFi 2	15.4696	13.9596		BRAFi 2	1.50996				BRAFi 2	0.602388		BRAFi 2	0.658663
CTRL5	15.3585	14.0075		BRAFi 3	15.6533	13.6544		BRAFi 3	1.99889				BRAFi 3	1.09132		BRAFi 3	0.469333
CTRL5	14.8954	14.1654		BRAFi 4	15.0065	13.6964		BRAFi 4	1.31016				BRAFi 4	0.402588		BRAFi 4	0.7565
CTRL6	13.7059	12.9869		BRAFi 5	17.6155	15.3967		BRAFi 5	2.21878				BRAFi 5	1.31121		BRAFi 5	0.402983
CTRL6	13.7059	13.2264		BRAFi 6	22.5685	20.1456		BRAFi 6	2.42295				BRAFi 6	1.51537		BRAFi 6	0.349807
BRAFi 1	16.6349	14.9879
BRAFi 1	16.6349	14.6843
BRAFi 2	15.4696	13.9596
BRAFi 2	15.4696	13.9596
BRAFi 3	15.5466	13.5519
BRAFi 3	15.7599	13.7569
BRAFi 4	14.7619	13.5626
BRAFi 4	15.2512	13.8301
BRAFi 5	17.8317	15.3245
BRAFi 5	17.3994	15.4689
BRAFi 6	22.4737	20.1195
BRAFi 6	22.6634	20.1717

## Sheet: Figure 5A miR-143145
	Ct
	miR143	miR143	miR145	miR145	miR16	miR16
Ctrl 1	29.77	29.83	26.56	26.56	21.17	21.18
Ctrl 2	30.47	30.83	26.19	26.2	21.08	21.08
Ctrl 3	29.94	30.35	28.1	28.1	21.48	21.49
Ctrl 4	30.89	30.78	26.87	26.86	21.75	21.81
Ctrl 5	30.12	30.22	26.38	26.31	21.59	21.26
Ctrl 6	29.15	29.14	25.53	25.37	20.79	20.79
PLX1	28.07	28.49	24.77	24.63	20.59	20.55
PLX2	29.1	29.17	25.63	25.77	21.31	21.23
PLX3	28.51	28.64	24.94	25.09	20.91	20.95
PLX4	28.67	28.63	24.93	25.01	20.88	20.79
PLX5	28.88	28.79	25.34	25.3	20.99	20.98
PLX6	29.1	29.07	26.04	26.15	21.65	21.78
	MeanCt
	miR143	miR145	miR16
Ctrl 1	29.8	26.56	21.175
Ctrl 2	30.65	26.195	21.08
Ctrl 3	30.145	28.1	21.485
Ctrl 4	30.835	26.865	21.78
Ctrl 5	30.17	26.345	21.425
Ctrl 6	29.145	25.45	20.79
PLX1	28.28	24.7	20.57
PLX2	29.135	25.7	21.27
PLX3	28.575	25.015	20.93
PLX4	28.65	24.97	20.835
PLX5	28.835	25.32	20.985
PLX6	29.085	26.095	21.715
	DeltaCt				DeltaCt MeanValue
	miR143	miR145			miR143	miR145
Ctrl 1	8.625	5.385		DeltaCt Ctrl	8.835	5.29667
Ctrl 2	9.57	5.115		DeltaCt PLX	7.777	4.195
Ctrl 3	8.66	6.615
Ctrl 4	9.055	5.085
Ctrl 5	8.745	4.92
Ctrl 6	8.355	4.66
PLX1	7.71	4.13
PLX2	7.865	4.43
PLX3	7.645	4.085
PLX4	7.815	4.135
PLX5	7.85	4.335
PLX6	7.37	4.38
	miR143	miR145
Ctrl 1	-0.21	0.0883333
Ctrl 2	0.735	-0.181667
Ctrl 3	-0.175	1.31833
Ctrl 4	0.22	-0.211667
Ctrl 5	-0.09	-0.376667
Ctrl 6	-0.48	-0.636667
PLX1	-1.125	-1.16667
PLX2	-0.97	-0.866667
PLX3	-1.19	-1.21167
PLX4	-1.02	-1.16167
PLX5	-0.985	-0.961667
PLX6	-1.465	-0.916667
	miR143	miR145
Ctrl 1	1.15669	0.940609
Ctrl 2	0.600818	1.13419
Ctrl 3	1.12896	0.400998
Ctrl 4	0.858565	1.15803
Ctrl 5	1.06437	1.29834
Ctrl 6	1.39474	1.55473
PLX1	2.18102	2.24492
PLX2	1.95884	1.82344
PLX3	2.28153	2.31605
PLX4	2.02792	2.23716
PLX5	1.97931	1.94756
PLX6	2.76063	1.88775

## Sheet: Figure 5B
	LNA Ctrl	BRAFi	BRAFi LNA-143	BRAFi LNA-145	BRAFi LNA 143/145
FSCN1 fluorescence intesity	1856.2	1008.85	1428.25	1156.73	1366.15
FSCN1 fluorescence intesity	2570.04	1163.91	1131.7	1120.51	1253.74
FSCN1 fluorescence intesity	2874.58	1214.94	1288.35	1419.46	1491.41
FSCN1 fluorescence intesity	2421.72	1048.02	1207.89	1233.64	1291.14
FSCN1 fluorescence intesity	2330.32	894.736	1425.39	1173.04	1424.27
FSCN1 fluorescence intesity	3799.35	903.631	1330.4	1718.54	1504.41
FSCN1 fluorescence intesity	2957.46	1174.8	1663.12	1428.07	1351.73
FSCN1 fluorescence intesity	2531.97	857.292	1449.76	1495.69	1277.05
FSCN1 fluorescence intesity	3381.54	788.556	1489.95	1623.36	1509.15
FSCN1 fluorescence intesity	2811.43	1010.2	1338.56	1516.87	1292.91
FSCN1 fluorescence intesity	2167.93	695.16	1331.01	1435.64	1896.8
FSCN1 fluorescence intesity	2269.08	589.298	1394.49	1344.77	1195.4
FSCN1 fluorescence intesity	3178.49	1536.96	1233.59	1206.41	1413.48
FSCN1 fluorescence intesity	2627.22	650.334	1874.1	1554.32	3285.26
FSCN1 fluorescence intesity	2250.23	797.074	1347.1	1336.73	1463.27
FSCN1 fluorescence intesity	2263.34	963.454	1575.32	1210.65	1502.9
FSCN1 fluorescence intesity	2370.92	593.815	1546.25	1441.26	1657.13
FSCN1 fluorescence intesity	2683.84	1033.44	1146.4	1686.9	1181.42
FSCN1 fluorescence intesity	2334.73	1041.76	1391.29	1581.83	1425.6
FSCN1 fluorescence intesity	2067.16	1363.46	2346.89	1959.62	2550.39
FSCN1 fluorescence intesity	3183.73	1204.42	2241.28	1416.63	1900.94
FSCN1 fluorescence intesity	2034.25	577.098	1963.44	1481.52	1456.89
FSCN1 fluorescence intesity	2327.61	1098.03	1514.78	1830.26	3199.57
FSCN1 fluorescence intesity	2467.32	573.693	2081.59	2137.29	1354.76
FSCN1 fluorescence intesity	2591.28	780.903	1736.14	1570.42	1247.35
FSCN1 fluorescence intesity	3851.89	826.61	1567.17	1375.75	2999.43
FSCN1 fluorescence intesity	2801.95	1208.17	1116.18	1685.5	1413.11
FSCN1 fluorescence intesity	2333.72	1390.1	1301.88	1390.52	1479.07
FSCN1 fluorescence intesity	2673.39	711.54	1417.76	1830.71	1328.9
FSCN1 fluorescence intesity	2395.77	1322.29	1323.97	1490.72	1280.94
FSCN1 fluorescence intesity	2606.38	637.83	1288.45	1283.7	1203.9
FSCN1 fluorescence intesity	2077.1	1513.61	1504.81	1577.57	1090.51
FSCN1 fluorescence intesity	2414.66	814.029	1409.34	1245.07	1531.34
FSCN1 fluorescence intesity	2309.86	576.2	1576.21	1121.68	1790.98
FSCN1 fluorescence intesity	3875.51	577.367	1742.96	1307.77	1272.99
FSCN1 fluorescence intesity	4114.04	1523.43	1697.8	1165.5
FSCN1 fluorescence intesity	3060.93	822.257	1884.4	1464.38
FSCN1 fluorescence intesity	2534.97	1437.36	1210.17	1516.53
FSCN1 fluorescence intesity	2158.89	945.559	1341	1414.59
FSCN1 fluorescence intesity	2742.46	770.806	1342.53	1607.82
FSCN1 fluorescence intesity	2692.64	647.333	1122.59	1199.36
FSCN1 fluorescence intesity	2525.48	675.268	1525.38	995.579
FSCN1 fluorescence intesity	2273.28	1149.37	1138	1108.65
FSCN1 fluorescence intesity	2435.45	1062.71	1305.84	1482.32
FSCN1 fluorescence intesity	2176.77	646.065	1408.74	1189.86
FSCN1 fluorescence intesity	2798.58	577.023	1137.59	1404.81
FSCN1 fluorescence intesity	2233.22	632.319	1336.95	1150.02
FSCN1 fluorescence intesity	2320.84	1106.86	1472.91	1243.81
FSCN1 fluorescence intesity	2989.68	1164.59	1317.74	1216.87
FSCN1 fluorescence intesity	3019.27	1262.85	2217.48	1493.88
FSCN1 fluorescence intesity	2160.76	696.555	1325.99	1223.71
FSCN1 fluorescence intesity	2481.59	962.639	1380.8	1691.21
FSCN1 fluorescence intesity	2626.91	1365.25	1262.74	1234.54
FSCN1 fluorescence intesity	3196.76	1164.37	2193.61	1562.24
FSCN1 fluorescence intesity	3002.91	795.606	1441.91	1232.99
FSCN1 fluorescence intesity	2833.14	981.126	1425.29	1186.68
FSCN1 fluorescence intesity	2765.14	1338.93	1504.22	1453.28
FSCN1 fluorescence intesity	3209.67	1672.26	1655.66	1596.56
FSCN1 fluorescence intesity	3272.37	1085.96	1309.28	1169.94
FSCN1 fluorescence intesity	3126.84	1148.57	1479.04	1373.77
FSCN1 fluorescence intesity	3766.6	1142.02	1730.79	1177.89
FSCN1 fluorescence intesity	3097.81	576.814	1648.87	1218.76
FSCN1 fluorescence intesity	2041.47	1470.67	1460.16	1230.9
FSCN1 fluorescence intesity	2161.89	1161.63	1469.2	1051.22
FSCN1 fluorescence intesity	2115.49	611.571	1737.44	1830.99
FSCN1 fluorescence intesity	2202.1	1090.28	1310.22	1486.82
FSCN1 fluorescence intesity	3058.93	1382.42	1223.34	1406.94
FSCN1 fluorescence intesity	2713.62	953.792	1599.06	1220.66
FSCN1 fluorescence intesity	2992.07	1407.28	1425.02	1129.66
FSCN1 fluorescence intesity	3874.28		1385.74	1197.8
FSCN1 fluorescence intesity	2647.18		967.526	1151.16
FSCN1 fluorescence intesity	1868.02		1268.26	1593.39
FSCN1 fluorescence intesity	2116.06			1556.33
FSCN1 fluorescence intesity	2268.48			1438.8
FSCN1 fluorescence intesity	2324.67			1762.16
FSCN1 fluorescence intesity	1858.13			1447.45
FSCN1 fluorescence intesity	2441.28			1079.32
FSCN1 fluorescence intesity	2760.41
FSCN1 fluorescence intesity	2243.81
FSCN1 fluorescence intesity	2293.57
FSCN1 fluorescence intesity	2325.44
FSCN1 fluorescence intesity	2308.84
FSCN1 fluorescence intesity	3028.98
FSCN1 fluorescence intesity	2481.19
FSCN1 fluorescence intesity	2694.3
FSCN1 fluorescence intesity	2054.6
FSCN1 fluorescence intesity	3503.53
FSCN1 fluorescence intesity	2530.16
FSCN1 fluorescence intesity	3252.76
FSCN1 fluorescence intesity	2021.14
FSCN1 fluorescence intesity	2507.23
FSCN1 fluorescence intesity	2017.86
FSCN1 fluorescence intesity	2051.33
FSCN1 fluorescence intesity	2287.42
FSCN1 fluorescence intesity	1839.32
FSCN1 fluorescence intesity	2032.28
FSCN1 fluorescence intesity	1852.41
FSCN1 fluorescence intesity	2444.03
FSCN1 fluorescence intesity	3170.86
FSCN1 fluorescence intesity	2174.41
FSCN1 fluorescence intesity	3187.76
FSCN1 fluorescence intesity	2517
FSCN1 fluorescence intesity	2525.04

## Sheet: Figure 5H
	Lenti-Ctrl
	CTRL	BRAFi 5 μM	BRAFi 10 μM	BRAFi 20 μM	BRAFi 30 μM
	0.14	0.341	0.194	0.199	0.125
	0.142	0.325	0.193	0.197	0.128
	0.143	0.337	0.188	0.196	0.125
Mean Ctrl	0.141667
Percentage of viablity	CTRL	BRAFi 5 μM	BRAFi 10 μM	BRAFi 20 μM	BRAFi 30 μM
	98.8235	240.706	136.941	140.471	88.2353
	100.235	229.412	136.235	139.059	90.3529
	100.941	237.882	132.706	138.353	88.2353
	Lenti-FSCN1
	CTRL	BRAFi 5 μM	BRAFi 10 μM	BRAFi 20 μM	BRAFi 30 μM
	0.443	0.186	0.163	0.096	0.149
	0.453	0.187	0.164	0.1	0.158
	0.443	0.186	0.172	0.095	0.148
Mean Ctrl	0.446333
Percentage of viablity	CTRL	BRAFi 5 μM	BRAFi 10 μM	BRAFi 20 μM	BRAFi 30 μM
	99.2532	41.6729	36.5198	21.5086	33.3831
	101.494	41.8969	36.7438	22.4048	35.3996
	99.2532	41.6729	38.5362	21.2845	33.1591
