# Supplementary material for: Blockade of the pro‐fibrotic reaction mediated by the miR‐143/‐145 cluster enhances the responses to targeted therapy in melanoma
Source: EMBO Mol Med. 2022 Feb 14;14(3):e15295. doi: 10.15252/emmm.202115295 (PMC8899916; doi:10.15252/emmm.202115295)
Supplement: Supplementary file 8 — Source Data for Figure 6 [file EMMM-14-e15295-s002.xlsx]

## Sheet: Figure 6A
	Ctrl	miR-143	miR-145
Cell Area (μM2)	1691.4	1248.39	2511.34
Cell Area (μM2)	1019.55	2129.95	920.924
Cell Area (μM2)	676.223	938.813	1366.98
Cell Area (μM2)	1625.46	1652.3	2158.21
Cell Area (μM2)	956.13	1367.27	1531.03
Cell Area (μM2)	874.797	1324.96	2151.63
Cell Area (μM2)	693.696	1152.7	2110.24
Cell Area (μM2)	1268.54	2148.69	1828.46
Cell Area (μM2)	842.165	1613.71	4078.84
Cell Area (μM2)	2099.34	2294.22	1921.13
Cell Area (μM2)	719.308	1379.12	1459.42
Cell Area (μM2)	737.015	1825.47	1891.64
Cell Area (μM2)	1026.33	1618.96	1419.79
Cell Area (μM2)	908.885	2333.51	1808.05
Cell Area (μM2)	655.604	1477.54	2523.38
Cell Area (μM2)	774.145	1312.2	2298.3
Cell Area (μM2)	785.56	3755.2	2288.92
Cell Area (μM2)	624.194	1549.46	1459.31
Cell Area (μM2)	499.074	1100.96	2403.43
Cell Area (μM2)	786.574	992.298	1657.81
Cell Area (μM2)	772.221	1105.95	1530.24
Cell Area (μM2)	1184.16	1655.26	1181.04
Cell Area (μM2)	792.632	2353.79	1862.99
Cell Area (μM2)	1140.64	2336.4	1660.51
Cell Area (μM2)	983.38	2416.98	1695.59
Cell Area (μM2)	473.645	1391.27	1704.56
Cell Area (μM2)	402.192	1351.93	2672.52
Cell Area (μM2)	622.348	1501.75	2144.4
Cell Area (μM2)	629.212	1250.81	1245.27
Cell Area (μM2)	560.75	2172.15	1455.83
Cell Area (μM2)	823.002	2220.12	1958.8
Cell Area (μM2)	533.786	2607.13	1771.49
Cell Area (μM2)	693.904	1581.05	2025.73
Cell Area (μM2)	1270.1	1277.2	3893.09
Cell Area (μM2)	1032.18	3484.24	2486.56
Cell Area (μM2)	594.942	1440.8	1474.37
Cell Area (μM2)	710.337	2328.21	2495.22
Cell Area (μM2)	815.253	1267.45	1753.99
Cell Area (μM2)	1888.73	944.247	2966.36
Cell Area (μM2)	829.164	1892.65	2084.65

## Sheet: Figure 6B
	Ctrl	BRAFi	BRAFi+MEKi
Cell Area (μM2)	883.17	2670.93	5156.37
Cell Area (μM2)	1425.17	3248.56	2230.41
Cell Area (μM2)	1088.71	2930.77	1752.61
Cell Area (μM2)	1766.23	4519	2234.86
Cell Area (μM2)	1276.62	2253.71	6208.14
Cell Area (μM2)	1401.02	1450.26	4029.85
Cell Area (μM2)	881.791	2954.61	4483.06
Cell Area (μM2)	1925.7	2980.77	4895.6
Cell Area (μM2)	1140.01	2725.17	4948.54
Cell Area (μM2)	1284.35	2645.97	7859.63
Cell Area (μM2)	781.945	2645.97	4915.29
Cell Area (μM2)	968.949	2941.61	3092.05
Cell Area (μM2)	622.452	3188.39	2965.79
Cell Area (μM2)	1378.24	1382.22	5222.34
Cell Area (μM2)	937.487	2138.68	4598.61
Cell Area (μM2)	768.685	2564.59	3285.87
Cell Area (μM2)	1517.24	3607.59	6333.62
Cell Area (μM2)	2630.61	2005.11	3217.49
Cell Area (μM2)	1234.82	3606.6	4300.66
Cell Area (μM2)	1796.01	1177.79	4163.16
Cell Area (μM2)	3209.89	5174.7	3267.9
Cell Area (μM2)	1511.97	1550.89	5598.97
Cell Area (μM2)	2840.52	1703.03	4359.35
Cell Area (μM2)	1107.62	3347.81	4359.35
Cell Area (μM2)	976.281	1506.32	4675.29
Cell Area (μM2)	3373.37	1453.7	2170.79
Cell Area (μM2)	1120.46	2977.15	3348.01
Cell Area (μM2)	1248.1	4623.73	4545.83
Cell Area (μM2)	2224.77	2985.37	7515.31
Cell Area (μM2)	1152.94	2120.09	5189.91
Cell Area (μM2)			8207.03

## Sheet: Figure 6C
	Nuclei (N)	Focal Adhesion (FA)	Ratio (FA/N)			Nuclei (N)	Focal Adhesion (FA)	Ratio (FA/N)			Nuclei (N)	Focal Adhesion (FA)	Ratio (FA/N)
Ctrl	18	313	17.3889		miR-143	8	218	27.25		miR-145	7	534	76.2857
Ctrl	21	418	19.9048		miR-143	11	267	24.2727		miR-145	5	427	85.4
Ctrl	13	163	12.5385		miR-143	7	315	45		miR-145	5	428	85.6
Ctrl	16	221	13.8125		miR-143	7	269	38.4286		miR-145	5	369	73.8

## Sheet: Figure 6D
Ctrl	Nuclei (N)	Focal Adhesion (FA)	Ratio (FA/N)		BRAFi	Nuclei (N)	Focal Adhesion (FA)	Ratio (FA/N)		BRAFi/MEKi	Nuclei (N)	Focal Adhesion (FA)	Ratio (FA/N)
	20	520	26			5	426	85.2			2	559	279.5
	5	251	50.2			4	492	123			3	782	260.667
	18	462	25.6667			2	276	138			2	314	157
	15	497	33.1333			5	821	164.2			3	363	121
	5	300	60			4	472	118			4	305	76.25
	11	384	34.9091			5	486	97.2			4	300	75
	15	542	36.1333			4	604	151			3	667	222.333
	9	427	47.4444			4	559	139.75			6	822	137
	6	542	90.3333			7	543	77.5714			4	795	198.75
	8	299	37.375			3	664	221.333			4	313	78.25

## Sheet: Figure 6E
	siCtrl	siFSCN1#1	siFSCN1#2
Cell Area (μM2)	838.707	1603.8	1836.93
Cell Area (μM2)	1740.81	1759.4	1749.41
Cell Area (μM2)	2103.97	1518.65	1578.06
Cell Area (μM2)	1007.77	1054.6	1208.32
Cell Area (μM2)	555.81	1402.06	1019.05
Cell Area (μM2)	1368.78	1661.19	1150
Cell Area (μM2)	915.802	802.175	1117.86
Cell Area (μM2)	576.533	2427.3	1637.27
Cell Area (μM2)	721.934	1805.39	2378.44
Cell Area (μM2)	552.664	1624.87	1129.09
Cell Area (μM2)	517.925	2427.3	1617.95
Cell Area (μM2)	1054	1805.39	1362.22
Cell Area (μM2)	1769.72	1624.87	1812.39
Cell Area (μM2)	1085.12	1751.49	1323.25
Cell Area (μM2)	1105.56	1401.46	1766.31
Cell Area (μM2)	707.425	990.712	1576.11
Cell Area (μM2)	1500.34	1115.39	2585.73
Cell Area (μM2)	742.579	859.508	2417.99
Cell Area (μM2)	357.626	1226.94	2018.01
Cell Area (μM2)	2174.72	597.334	1469.71
Cell Area (μM2)	852.228	589.118	1705.86
Cell Area (μM2)	682.593	715.251	1878.56
Cell Area (μM2)	551.337	1372.41	1388.25
Cell Area (μM2)	1619.43	1562.93	1786.36
Cell Area (μM2)	1631.88	1832.75	1645.59
Cell Area (μM2)	1466.1	642.239	2588.25
Cell Area (μM2)	1463.53	2043.93	2495.11
Cell Area (μM2)	859.118	1418	2020.89
Cell Area (μM2)	773.469	1151.17	1482.04
Cell Area (μM2)	715.771	1617.9	1798.06
Cell Area (μM2)	918.402	1140.53	3153.05
Cell Area (μM2)	390.492	1239.31	1372.83
Cell Area (μM2)	438.361	589.118	1377.12
Cell Area (μM2)	589.846	715.251	1542.39
Cell Area (μM2)	1094.85	1372.41	731.164
Cell Area (μM2)	1092.79	1562.93	1490.64
Cell Area (μM2)	441.091	1832.75	683.321
Cell Area (μM2)	1230.53	642.239	615.015
Cell Area (μM2)	1289.18	2043.93	1009.62
Cell Area (μM2)	309.445	1418	1430.53
Cell Area (μM2)	675.027	1151.17	1401.46
Cell Area (μM2)	858.728	1617.9	1597.12
Cell Area (μM2)	460.982	1140.53	769.491
Cell Area (μM2)	526.272	1239.31	1496.52
Cell Area (μM2)	527.416	1900.82	827.188
Cell Area (μM2)	456.822	1563.19	685.038
Cell Area (μM2)	454.248	955.896	1776.06
Cell Area (μM2)	1602.76	1195.66	1315.26
Cell Area (μM2)	622.79

## Sheet: Figure 6F
siCTRL	Nuclei (N)	Focal Adhesion (FA)	Ratio (FA/N)		siFSCN1#1	Nuclei (N)	Focal Adhesion (FA)	Ratio (FA/N)		siFSCN1#2	Nuclei (N)	Focal Adhesion (FA)	Ratio (FA/N)
	8	112	14			5	286	57.2			10	657.273	65.7273
	7	121.47	17.3529			6	288.857	48.1429			8	436	54.5
	10	196.364	19.6364			11	405	36.8182			5	330	66
	16	280	17.5			9	276.188	30.6875			12	571.2	47.6
	12	237.6	19.8			10	341.667	34.1667			7	333.2	47.6
	15	259.615	17.3077			14	380.8	27.2			6	525	87.5
	13	247	19			13	387.833	29.8333			9	661	73.4444
	12	277.2	23.1			4	232	58			5	384	76.8		*
	8	97.8464	12.2308			8	341.334	42.6667			11	878.625	79.875
	11	206.643	18.7857			7	231.875	33.125			6	343	57.1667
