# Supplementary material for: Blockade of the pro‐fibrotic reaction mediated by the miR‐143/‐145 cluster enhances the responses to targeted therapy in melanoma
Source: EMBO Mol Med. 2022 Feb 14;14(3):e15295. doi: 10.15252/emmm.202115295 (PMC8899916; doi:10.15252/emmm.202115295)
Supplement: Supplementary file 9 — Source Data for Figure 7 [file EMMM-14-e15295-s009.xlsx]

## Sheet: Figure 7A
	Mean intensity nuclei (N)	Mean intensity cytoplasm (C)	Ratio N/C
Ctrl	711.627	694.856	1.02414
Ctrl	938.097	801.969	1.16974
Ctrl	756.546	711.28	1.06364
Ctrl	917.656	873.692	1.05032
Ctrl	1681.62	1039.07	1.61839
Ctrl	926.066	879.789	1.0526
Ctrl	919.399	904.482	1.01649
Ctrl	1138.64	1000.07	1.13857
Ctrl	1153.69	929.28	1.24148
Ctrl	741.441	743.694	0.996971
Ctrl	793.383	805.129	0.985411
Ctrl	1319.3	1095.27	1.20455
Ctrl	769.171	720.792	1.06712
Ctrl	817.3	672.283	1.21571
Ctrl	695.407	581.58	1.19572
Ctrl	2399.6	1226.88	1.95585
Ctrl	742.415	561.254	1.32278
Ctrl	952.989	840.442	1.13391
Ctrl	1018.98	904.163	1.12698
Ctrl	934.967	928.245	1.00724
Ctrl	934.315	825.223	1.1322
Ctrl	1248.83	877.551	1.42308
Ctrl	886.817	925.965	0.957722
Ctrl	888.549	900.635	0.986581
Ctrl	829.162	896.147	0.925252
Ctrl	897.119	795.597	1.1276
Ctrl	937.413	927.807	1.01035
Ctrl	901.975	756.323	1.19258
Ctrl	822.297	798.147	1.03026
Ctrl	673.738	611.605	1.10159
Ctrl	759.6	668.388	1.13647
Ctrl	1063.47	791.091	1.3443
Ctrl	1215.72	942.402	1.29002
Ctrl	714.167	755.741	0.944989
Ctrl	754.993	658.889	1.14586
Ctrl	630.08	543.324	1.15968
Ctrl	741.994	658.349	1.12705
Ctrl	1008.28	845.105	1.19308
Ctrl	1321.61	1007.54	1.31172
Ctrl	916.191	810.85	1.12991
Ctrl	961.594	812.635	1.1833
Ctrl	867.189	824.28	1.05206
Ctrl	977.117	817.682	1.19498
Ctrl	989.387	781.514	1.26599
Ctrl	931.604	807.95	1.15305
Ctrl	684.506	662.303	1.03352
Ctrl	1068.64	960.089	1.11307
Ctrl	1169.2	905.689	1.29095
Ctrl	897.976	699.418	1.28389
Ctrl	860.523	782.244	1.10007
Ctrl	1002.7	912.755	1.09854
Ctrl	748.157	673.603	1.11068
Ctrl	1858.74	941.833	1.97354
Ctrl	968.101	895.358	1.08124
Ctrl	789.602	665.003	1.18737
Ctrl	723.963	644.485	1.12332
Ctrl	744.805	567.586	1.31223
Ctrl	631.927	607.559	1.04011
Ctrl	858.235	815.02	1.05302
Ctrl	728.735	611.064	1.19257
Ctrl	965.297	849.581	1.1362
Ctrl	841.185	805.754	1.04397
Ctrl	807.416	774.371	1.04267
Ctrl	713.038	628.751	1.13405
Ctrl	940.044	858.809	1.09459
Ctrl	816.089	641.809	1.27154
Ctrl	716.912	616.106	1.16362
Ctrl	1119.24	895.837	1.24938
Ctrl	729.779	760.217	0.959961
Ctrl	762.769	755.482	1.00965
Ctrl	713.457	694.944	1.02664
Ctrl	1675.75	1524	1.09957
Ctrl	981.254	849.742	1.15477
Ctrl	824.41	645.897	1.27638
Ctrl	1500.63	974.518	1.53987
Ctrl	717.451	621.138	1.15506
Ctrl	756.855	538.984	1.40423
Ctrl	912.071	772.93	1.18002
Ctrl	593.668	572.105	1.03769
Ctrl	1007.37	902.877	1.11573
Ctrl	1144.52	821.134	1.39382
Ctrl	1069.36	637.108	1.67846
Ctrl	711.94	633.605	1.12363
Ctrl	920.348	884.626	1.04038
Ctrl	783.547	592.782	1.32181
Ctrl	765.306	626.359	1.22183
Ctrl	895.342	710.382	1.26037
Ctrl	1679.03	1107.47	1.51609
Ctrl	773.169	592.502	1.30492
Ctrl	821.605	728.948	1.12711
Ctrl	847.336	745.981	1.13587
Ctrl	2050.1	1173.1	1.74759
Ctrl	719.034	673.011	1.06838
Ctrl	851.493	803.62	1.05957
Ctrl	838.811	743.06	1.12886
Ctrl	844.427	699.955	1.2064
Ctrl	796.52	614.82	1.29553
Ctrl	1029.84	621.597	1.65676
Ctrl	844.76	793.834	1.06415
Ctrl	864.54	655.302	1.3193
Ctrl	821.379	714.796	1.14911
Ctrl	1006.64	660.691	1.52362
Ctrl	884.686	789.252	1.12092
Ctrl	830.861	578.164	1.43707
Ctrl	816.555	734.128	1.11228
Ctrl	943.978	794.637	1.18794
Ctrl	819.416	700.07	1.17048
Ctrl	688.584	563.479	1.22202
Ctrl	980.275	908.454	1.07906
Ctrl	896.761	883.338	1.0152
Ctrl	1482.56	978.749	1.51475
Ctrl	1483.5	1004.2	1.47729
Ctrl	1601.13	964.303	1.6604
Ctrl	910.437	681.336	1.33625
Ctrl	809.771	892.426	0.907382
Ctrl	1020.6	912.745	1.11817
Ctrl	800.861	709.083	1.12943
Ctrl	831.665	731.936	1.13625
Ctrl	632.173	606.188	1.04287
Ctrl	820.851	590.642	1.38976
Ctrl	766.001	699.559	1.09498
Ctrl	761.905	632.681	1.20425
Ctrl	682.379	660.015	1.03388
Ctrl	3062.71	1014.73	3.01824
Ctrl	811.042	679.418	1.19373
Ctrl	716.651	634.122	1.13015
Ctrl	653.202	594.798	1.09819
Ctrl	850.459	928.528	0.915922
Ctrl	749.3	725.061	1.03343
Ctrl	603.816	574.621	1.05081
Ctrl	744.033	687.707	1.0819
Ctrl	766.258	661.228	1.15884
Ctrl	704.687	680.32	1.03582
Ctrl	771.204	778.881	0.990144
Ctrl	2551.01	907.243	2.81183
Ctrl	688.165	740.945	0.928767
Ctrl	700.84	599.362	1.16931
Ctrl	684.178	685.178	0.998541
Ctrl	854.337	814.571	1.04882
Ctrl	3144.11	1152.93	2.72707
Ctrl	662.902	661.586	1.00199
Ctrl	758.489	720.474	1.05276
Ctrl	646.96	612.046	1.05704
Ctrl	655.437	669.119	0.979552
Ctrl	814.793	770.301	1.05776
Ctrl	641.012	639.394	1.00253
Ctrl	712.618	651.323	1.09411
Ctrl	665.223	628.231	1.05888
Ctrl	621.17	584.452	1.06282
Ctrl	834.183	691.003	1.20721
Ctrl	663.849	645.721	1.02807
miR-143-3p	2078.23	1853.45	1.12127
miR-143-3p	2010.74	1240.47	1.62095
miR-143-3p	2414.62	1461.18	1.65252
miR-143-3p	684.158	649.766	1.05293
miR-143-3p	723.39	688.044	1.05137
miR-143-3p	771.455	666.573	1.15735
miR-143-3p	2128.36	1050.89	2.02529
miR-143-3p	1146.55	1083.04	1.05864
miR-143-3p	2302.27	1147.8	2.00581
miR-143-3p	1132.43	992.675	1.14079
miR-143-3p	2035.51	908.866	2.23962
miR-143-3p	1476.44	806.552	1.83056
miR-143-3p	1033.52	875.589	1.18037
miR-143-3p	2391.11	2200.17	1.08678
miR-143-3p	1985.48	1781.22	1.11468
miR-143-3p	2753.82	1757.42	1.56697
miR-143-3p	1430.78	1055.31	1.35579
miR-143-3p	2178.51	1512.98	1.43988
miR-143-3p	1856.12	1511.93	1.22765
miR-143-3p	2043.85	1755.86	1.16401
miR-143-3p	2200.97	1118.16	1.96838
miR-143-3p	1932.04	1436.41	1.34505
miR-143-3p	3510.32	1940.14	1.80931
miR-143-3p	2092.7	1473.56	1.42017
miR-143-3p	1760.48	1162.03	1.51501
miR-143-3p	2074.93	1265.59	1.6395
miR-143-3p	1789.91	969.781	1.84569
miR-143-3p	2243.37	1223.7	1.83327
miR-143-3p	1637.05	1374.25	1.19123
miR-143-3p	2074.56	1848.17	1.1225
miR-143-3p	1360.26	1017.87	1.33638
miR-143-3p	1352.3	1042.78	1.29681
miR-143-3p	1233.8	1084.99	1.13715
miR-143-3p	1047.11	752.706	1.39113
miR-143-3p	1594.66	1265.01	1.26058
miR-143-3p	1237.17	1042.55	1.18668
miR-143-3p	2064.82	1745.95	1.18263
miR-143-3p	1516.12	1118.7	1.35525
miR-143-3p	1386.39	1098.34	1.26226
miR-143-3p	1537.65	1071.94	1.43446
miR-143-3p	1321.53	1089.49	1.21298
miR-143-3p	1220.92	1173.41	1.04049
miR-143-3p	1235.31	767.713	1.60907
miR-143-3p	2659.3	1118.85	2.37681
miR-143-3p	1384.33	1361.62	1.01668
miR-143-3p	2235.15	1391.44	1.60636
miR-143-3p	1440.09	1541.18	0.934404
miR-143-3p	939.441	902.9	1.04047
miR-143-3p	3069.46	1392.3	2.20459
miR-143-3p	1262.2	1031.29	1.2239
miR-143-3p	1437.45	1038.91	1.38361
miR-143-3p	1330.62	921.784	1.44353
miR-143-3p	1553.35	1256.05	1.2367
miR-143-3p	2198.35	1024.36	2.14609
miR-143-3p	1449.26	1001.05	1.44774
miR-143-3p	1288.15	1018.81	1.26436
miR-143-3p	1487.82	958.523	1.5522
miR-143-3p	1399.65	1004.07	1.39398
miR-143-3p	2226.43	1521.12	1.46368
miR-143-3p	3071.73	1561.27	1.96746
miR-143-3p	2067.18	1216.09	1.69986
miR-143-3p	3112.39	1365.01	2.28013
miR-143-3p	1955.51	1613.06	1.2123
miR-143-3p	2214.45	1006.27	2.20066
miR-143-3p	2027.18	1337.88	1.51523
miR-143-3p	1597.89	1078.74	1.48126
miR-143-3p	3134	1721.42	1.82059
miR-143-3p	2276.03	992.598	2.293
miR-143-3p	2239.92	1850.25	1.21061
miR-143-3p	1263.24	1205.31	1.04806
miR-143-3p	1346.1	1163.51	1.15693
miR-143-3p	1297.73	949.136	1.36728
miR-143-3p	1513.82	909.627	1.66422
miR-143-3p	1687.03	1279.46	1.31855
miR-143-3p	1327.64	1163.91	1.14067
miR-145-5p	2131.11	1873.7	1.13738
miR-145-5p	1766.22	1336.76	1.32127
miR-145-5p	2313.01	1585.84	1.45854
miR-145-5p	2623.18	1943.08	1.35001
miR-145-5p	2456.12	1622.3	1.51397
miR-145-5p	2224.57	1854.53	1.19954
miR-145-5p	2816.38	1345.23	2.0936
miR-145-5p	1858.21	1448.01	1.28329
miR-145-5p	1762.29	1459.38	1.20756
miR-145-5p	2111.73	1537.04	1.37389
miR-145-5p	1886.49	1331.83	1.41647
miR-145-5p	1226.83	1001	1.2256
miR-145-5p	1916.34	1125.44	1.70275
miR-145-5p	1978.99	1764.98	1.12126
miR-145-5p	1825.05	1522.28	1.19889
miR-145-5p	1560.65	1235.59	1.26309
miR-145-5p	1369.68	1195.74	1.14547
miR-145-5p	2221.53	1811.23	1.22653
miR-145-5p	1141.44	1151.81	0.990995
miR-145-5p	1843.34	1449.5	1.27171
miR-145-5p	1515.84	1272.36	1.19136
miR-145-5p	2724.01	1257.93	2.16547
miR-145-5p	2238	1498.46	1.49353
miR-145-5p	3195.78	1458.84	2.19064
miR-145-5p	2510.83	1186.73	2.11575
miR-145-5p	1397.39	1166.56	1.19788
miR-145-5p	1308.78	1236.45	1.0585
miR-145-5p	1731.33	1461.3	1.18479
miR-145-5p	2529.4	1189.32	2.12677
miR-145-5p	1185.57	986.103	1.20228
miR-145-5p	2690.71	1295.26	2.07735
miR-145-5p	1903.67	1237.1	1.53882
miR-145-5p	3067.66	1038.75	2.95323
miR-145-5p	1198.61	891.673	1.34423
miR-145-5p	1255.64	874.823	1.43531
miR-145-5p	3693.09	1684.04	2.19299
miR-145-5p	1404.52	964.083	1.45684
miR-145-5p	1064.88	1052.47	1.01178
miR-145-5p	1484.3	1110.73	1.33633
miR-145-5p	1104.2	1042.42	1.05927
miR-145-5p	2034.72	1227.04	1.65824
miR-145-5p	1830.31	1380.5	1.32582
miR-145-5p	1860.16	1268.19	1.46678
miR-145-5p	1342.81	1090.72	1.23112
miR-145-5p	2232.95	1028.36	2.17137
miR-145-5p	1698.38	1282.08	1.32471
miR-145-5p	1467.58	1088.79	1.3479
miR-145-5p	2641.99	1664.25	1.5875
miR-145-5p	2418.06	1354.45	1.78527
miR-145-5p	1987.27	1547.05	1.28455
miR-145-5p	2688.9	1694.95	1.58641
miR-145-5p	1446.33	1105.43	1.30838
miR-145-5p	1552.26	1352.57	1.14764
miR-145-5p	1295.95	1082.86	1.19679
miR-145-5p	1962.61	1501.71	1.30692
miR-145-5p	1717.57	1195.38	1.43684
miR-145-5p	2821.8	2182.61	1.29285

## Sheet: Figure 7B
	Mean intensity nuclei (N)	Mean intensity cytoplasm (C)	Ratio N/C
Ctrl	921.306	843.607	1.0921
Ctrl	1224.41	975.369	1.25533
Ctrl	924.404	877.236	1.05377
Ctrl	1049.4	647.999	1.61945
Ctrl	1127.99	917.163	1.22987
Ctrl	1232.51	956.864	1.28807
Ctrl	1359.12	1012.32	1.34258
Ctrl	988.532	722.656	1.36792
Ctrl	1279.8	850.541	1.50469
Ctrl	1312.55	885.15	1.48285
Ctrl	1242.13	1089.74	1.13983
Ctrl	1195.57	927.587	1.28891
Ctrl	1593.48	1233.49	1.29185
Ctrl	1313.33	966.969	1.3582
Ctrl	1507.68	1038.13	1.45231
Ctrl	1596.27	1283.58	1.2436
Ctrl	1268.15	1028.96	1.23245
Ctrl	1297.02	1160.48	1.11766
Ctrl	2163.16	1604.3	1.34835
Ctrl	890.455	792.717	1.12329
Ctrl	837.234	766.398	1.09243
Ctrl	802.639	689.807	1.16357
Ctrl	890.038	719.401	1.23719
Ctrl	816.758	711.799	1.14746
Ctrl	993.742	639.939	1.55287
Ctrl	898.59	649.267	1.38401
Ctrl	715.55	661.541	1.08164
Ctrl	674.686	587.269	1.14885
Ctrl	673.673	643.279	1.04725
Ctrl	902.834	804.857	1.12173
Ctrl	1078.08	1080.82	0.997471
Ctrl	971.198	831.513	1.16799
Ctrl	825.633	791.146	1.04359
Ctrl	770.171	667.767	1.15335
Ctrl	957.412	629.117	1.52183
Ctrl	845.883	622.237	1.35942
Ctrl	716.389	652.144	1.09851
Ctrl	685.206	648.106	1.05724
Ctrl	866.054	794.001	1.09075
Ctrl	678.751	592.065	1.14641
Ctrl	1061.78	686.875	1.54581
Ctrl	1060.98	806.087	1.31621
Ctrl	710.774	639.006	1.11231
Ctrl	1121.14	898.998	1.2471
Ctrl	1121.22	948.464	1.18214
Ctrl	1209.78	878.994	1.37633
Ctrl	707.843	513.57	1.37828
Ctrl	639.437	616.502	1.0372
Ctrl	825.119	759.167	1.08687
Ctrl	792.547	782.491	1.01285
Ctrl	1058.6	752.947	1.40594
Ctrl	880.196	730.276	1.20529
Ctrl	1059.39	861.483	1.22973
Ctrl	880.453	750.677	1.17288
Ctrl	1685.06	1086.29	1.55121
Ctrl	805.419	740.353	1.08789
Ctrl	783.854	771.998	1.01536
Ctrl	1035.87	741.398	1.39718
Ctrl	855.242	712.567	1.20023
Ctrl	1311.38	1059.89	1.23727
Ctrl	575.949	541.173	1.06426
Ctrl	604.024	542.349	1.11372
Ctrl	889.965	771.165	1.15405
Ctrl	984.982	958.913	1.02719
Ctrl	930.381	981.12	0.948285
Ctrl	842.505	650.183	1.2958
Ctrl	791.342	737.96	1.07234
Ctrl	668.009	657.57	1.01588
Ctrl	859.717	786.745	1.09275
Ctrl	760.519	633.473	1.20055
Ctrl	675.525	669.265	1.00935
Ctrl	579.44	617.414	0.938495
BRAFi	826.32	542.415	1.52341
BRAFi	867.767	524.876	1.65328
BRAFi	1149.34	651.349	1.76456
BRAFi	967.029	601.44	1.60786
BRAFi	814.6	556.301	1.46432
BRAFi	917.216	483.376	1.89752
BRAFi	833.974	509.565	1.63664
BRAFi	1048.2	624.799	1.67766
BRAFi	1035.01	644.733	1.60533
BRAFi	960.922	518.304	1.85397
BRAFi	812.668	449.182	1.80922
BRAFi	1158.2	554.509	2.08869
BRAFi	1258.88	695.046	1.81122
BRAFi	1136.47	738.437	1.53902
BRAFi	751.944	579.046	1.29859
BRAFi	862.724	541.214	1.59405
BRAFi	1092.87	562.329	1.94347
BRAFi	1077.13	590.754	1.82331
BRAFi	697.979	578.06	1.20745
BRAFi	831.047	509.311	1.63171
BRAFi	749.138	574.956	1.30295
BRAFi	892.372	549.056	1.62528
BRAFi	1090.44	531.156	2.05296
BRAFi	1179.44	662.407	1.78054
BRAFi	1061.78	696.459	1.52453
BRAFi	709.172	553.771	1.28062
BRAFi	1388.18	670.58	2.07011
BRAFi	941.158	483.042	1.9484
BRAFi	822.501	505.538	1.62698
BRAFi	1041.45	622.406	1.67326
BRAFi	1115.66	602.483	1.85178
BRAFi	740.026	670.737	1.1033
BRAFi	953.668	518.056	1.84086
BRAFi	1424.54	658.623	2.1629
BRAFi	1244.5	737.687	1.68703
BRAFi	1822.17	802.243	2.27135
BRAFi	724.733	534.634	1.35557
BRAFi	804.439	555.919	1.44704
BRAFi	598.846	430.379	1.39144
BRAFi	812.121	480.832	1.68899
BRAFi	774.613	552.32	1.40247
BRAFi	1227.38	610.836	2.00935
BRAFi	1081.88	572.422	1.89
BRAFi/MEKi	1648.34	824.477	1.99925
BRAFi/MEKi	1168.58	510.961	2.28702
BRAFi/MEKi	1228.46	560.789	2.19059
BRAFi/MEKi	928.465	462.876	2.00586
BRAFi/MEKi	1494.81	753.306	1.98433
BRAFi/MEKi	1391.86	634.608	2.19325
BRAFi/MEKi	1024.95	523.163	1.95913
BRAFi/MEKi	1004.91	461.31	2.17839
BRAFi/MEKi	1107.17	520.954	2.12527
BRAFi/MEKi	1438.97	537.345	2.67793
BRAFi/MEKi	1187.13	566.096	2.09704
BRAFi/MEKi	1198.55	574.942	2.08465
BRAFi/MEKi	1054.5	562.1	1.87601
BRAFi/MEKi	1233.87	674.079	1.83046
BRAFi/MEKi	712.85	522.507	1.36429
BRAFi/MEKi	1258.11	554.449	2.26911
BRAFi/MEKi	886.024	557.156	1.59026
BRAFi/MEKi	920.971	535.732	1.71909
BRAFi/MEKi	986.4	547.078	1.80303
BRAFi/MEKi	975.463	483.478	2.0176
BRAFi/MEKi	1002.62	515.464	1.94509
BRAFi/MEKi	874.459	535.133	1.6341
BRAFi/MEKi	1645.55	701.136	2.34697
BRAFi/MEKi	804.841	461.777	1.74292
BRAFi/MEKi	1025.46	513.305	1.99775
BRAFi/MEKi	1381.66	598.3	2.30932
BRAFi/MEKi	1013.55	523.913	1.93458
BRAFi/MEKi	1160.72	627.662	1.84927
BRAFi/MEKi	1005.29	476.171	2.11119
BRAFi/MEKi	1363.6	584.042	2.33477
BRAFi/MEKi	1136.79	574.974	1.97711
BRAFi/MEKi	789.336	527.96	1.49507

## Sheet: Figure 7C
	Mean intensity nuclei (N)	Mean intensity cytoplasm (C)	Ratio N/C
miR-neg	723.504	591.576	1.22301
miR-neg	576.23	527.338	1.09271
miR-neg	587.627	544.874	1.07846
miR-neg	771.65	591.689	1.30415
miR-neg	650.498	565.314	1.15068
miR-neg	899.353	552.542	1.62766
miR-neg	728.819	579.092	1.25855
miR-neg	760.987	691.369	1.1007
miR-neg	669.682	632.676	1.05849
miR-neg	659.485	546.569	1.20659
miR-neg	678.525	569.786	1.19084
miR-neg	691.411	554.125	1.24775
miR-neg	767.594	681.944	1.1256
miR-neg	1063.18	867.161	1.22605
miR-neg	690.714	633.984	1.08948
miR-neg	725.765	643.89	1.12716
miR-neg	1025.04	795.419	1.28868
miR-neg	708.739	631.516	1.12228
miR-neg	596.816	540.588	1.10401
miR-neg	599.811	549.365	1.09183
miR-neg	642.799	565.138	1.13742
miR-neg	598.593	570.213	1.04977
miR-neg	651.234	587.41	1.10865
miR-neg	678.167	618.345	1.09675
miR-neg	715.029	613.496	1.1655
miR-neg	795.285	695.204	1.14396
miR-neg	847.702	752.561	1.12642
miR-neg	790.652	669.531	1.1809
miR-neg	718.132	670.536	1.07098
miR-neg	610.189	548.429	1.11261
miR-neg	618.915	590.255	1.04856
miR-neg	794.308	676.813	1.1736
miR-neg	764.502	730.073	1.04716
miR-neg	744.804	622.068	1.1973
miR-neg	810.451	729.681	1.11069
miR-neg	811.509	670.463	1.21037
miR-neg	715.71	648.946	1.10288
miR-neg	716.115	631.338	1.13428
miR-neg	1075.78	787.72	1.36569
miR-neg	656.299	584.217	1.12338
miR-neg	577.445	512.832	1.12599
miR-neg	564.324	524.421	1.07609
miR-neg	632.761	559.4	1.13114
miR-neg	681.802	615.491	1.10774
miR-neg	735.409	627.709	1.17158
miR-neg	600.323	547.595	1.09629
miR-neg	716.755	613.615	1.16809
miR-neg	817.123	665.227	1.22834
miR-neg	788.099	610.219	1.2915
miR-neg	662.688	584.512	1.13375
miR-neg	666.555	624.513	1.06732
miR-neg	759.453	638.7	1.18906
miR-neg	726.591	692.214	1.04966
miR-neg	1015.68	775.753	1.30928
miR-neg	631.693	554.186	1.13986
miR-neg	651.892	592.132	1.10092
miR-neg	698.118	610.511	1.1435
miR-neg	711.017	656.451	1.08312
miR-neg	706.97	608.252	1.1623
miR-neg	812.941	716.841	1.13406
miR-neg	747.728	620.934	1.2042
miR-neg	752.778	693.956	1.08476
miR-neg	697.294	638.691	1.09175
miR-neg	662.265	596.95	1.10941
miR-neg	647.799	600.343	1.07905
miR-neg	631.483	580.437	1.08794
miR-neg	746.285	611.412	1.22059
miR-neg	631.683	562.815	1.12236
miR-neg	642.24	580.241	1.10685
miR-neg	652.971	596.186	1.09525
miR-neg	703.539	651.163	1.08043
miR-neg	639.35	566.838	1.12792
miR-neg	629.941	590.759	1.06632
miR-neg	733.472	618.939	1.18505
miR-neg	691.716	658.247	1.05085
miR-neg	615.693	538.09	1.14422
miR-neg	632.885	575.261	1.10017
miR-neg	668.215	587.493	1.1374
miR-neg	679.73	586.908	1.15815
miR-neg	763.485	678.437	1.12536
miR-neg	715.411	594.679	1.20302
miR-neg	685.768	623.158	1.10047
miR-neg	810.777	597.956	1.35591
miR-neg	688.034	636.806	1.08045
miR-neg	640.709	585.877	1.09359
miR-neg	657.693	582.048	1.12996
miR-neg	618.572	621.383	0.995476
miR-neg	632.766	621.976	1.01735
miR-neg	765.035	620.566	1.2328
miR-neg	1044.86	790.582	1.32163
miR-neg	737.228	629.282	1.17154
miR-neg	661.417	576.232	1.14783
miR-neg	663.075	619.404	1.0705
miR-neg	721.183	607.266	1.18759
miR-neg	788.442	681.954	1.15615
miR-neg	728.838	646.175	1.12793
miR-143-3p	927.062	666.426	1.3911
miR-143-3p	696.003	650.879	1.06933
miR-143-3p	839.783	607.505	1.38235
miR-143-3p	924.222	715.464	1.29178
miR-143-3p	736.131	580.843	1.26735
miR-143-3p	782.532	589.77	1.32684
miR-143-3p	741.404	605.379	1.22469
miR-143-3p	862.203	641.64	1.34375
miR-143-3p	776.457	580.536	1.33748
miR-143-3p	747.452	550.9	1.35678
miR-143-3p	782.702	610	1.28312
miR-143-3p	781.651	601.418	1.29968
miR-143-3p	923.967	601.841	1.53523
miR-143-3p	1167.81	658.945	1.77224
miR-143-3p	974.715	652.999	1.49267
miR-143-3p	824.933	583.055	1.41485
miR-143-3p	1167.49	684.748	1.705
miR-143-3p	895.879	629.392	1.4234
miR-143-3p	849.453	565.752	1.50146
miR-143-3p	1005.97	693.091	1.45143
miR-143-3p	1111.35	706.503	1.57304
miR-143-3p	968.203	611.888	1.58232
miR-143-3p	1026.38	696.774	1.47305
miR-143-3p	995.204	722.062	1.37828
miR-143-3p	978.529	768.989	1.27249
miR-143-3p	975.386	799.694	1.2197
miR-143-3p	1249.75	840.943	1.48613
miR-143-3p	1054.74	792.773	1.33044
miR-143-3p	795.029	725.77	1.09543
miR-143-3p	985.084	779.763	1.26331
miR-143-3p	1250	844.461	1.48023
miR-143-3p	890.326	794.516	1.12059
miR-143-3p	911.677	718.384	1.26907
miR-143-3p	930.221	648.906	1.43352
miR-143-3p	1425.63	917.064	1.55455
miR-143-3p	873.977	603.627	1.44788
miR-143-3p	823.333	577.047	1.4268
miR-143-3p	1108.57	603.233	1.83771
miR-143-3p	850.517	713.239	1.19247
miR-143-3p	832.494	645.117	1.29045
miR-143-3p	862.466	633.18	1.36212
miR-143-3p	940.937	712.178	1.32121
miR-143-3p	1028.92	736.905	1.39628
miR-143-3p	964.377	731.342	1.31864
miR-143-3p	895.918	670.901	1.3354
miR-143-3p	880.864	673.488	1.30791
miR-143-3p	888.839	719.409	1.23551
miR-143-3p	1152.58	742.882	1.5515
miR-143-3p	952.168	689.766	1.38042
miR-143-3p	727.504	654.517	1.11151
miR-143-3p	885.487	679.736	1.30269
miR-143-3p	1153.36	747.993	1.54194
miR-143-3p	783.012	693.131	1.12967
miR-143-3p	593.743	568.187	1.04498
miR-143-3p	798.906	671.991	1.18886
miR-143-3p	620.241	598.385	1.03652
miR-143-3p	644.311	598.015	1.07742
miR-143-3p	854.588	595.82	1.43431
miR-143-3p	882.357	609.724	1.44714
miR-143-3p	810.451	606.655	1.33593
miR-143-3p	725.184	615.804	1.17762
miR-143-3p	1197.03	693.556	1.72593
miR-143-3p	659.064	637.302	1.03415
miR-143-3p	814.465	660.256	1.23356
miR-143-3p	661.557	544.941	1.214
miR-143-3p	1068.53	748.644	1.42728
miR-143-3p	658.608	557.382	1.18161
miR-143-3p	761.544	671.475	1.13414
miR-143-3p	806.294	624.533	1.29104
miR-143-3p	871.189	704.367	1.23684
miR-143-3p	839.389	580.036	1.44713
miR-143-3p	974.771	702.421	1.38773
miR-143-3p	847.245	718.438	1.17929
miR-143-3p	544.023	543.939	1.00015
miR-145-5p	656.991	537.882	1.22144
miR-145-5p	717.291	576.254	1.24475
miR-145-5p	720.359	548.716	1.31281
miR-145-5p	670.144	550.483	1.21737
miR-145-5p	695.589	547.408	1.2707
miR-145-5p	699.248	563.716	1.24043
miR-145-5p	782.224	595.83	1.31283
miR-145-5p	693.666	585.32	1.18511
miR-145-5p	980.169	659.444	1.48636
miR-145-5p	968.242	586.867	1.64985
miR-145-5p	675.005	599.499	1.12595
miR-145-5p	1507.63	819.99	1.8386
miR-145-5p	806.009	616.048	1.30835
miR-145-5p	820.1	639.67	1.28207
miR-145-5p	807.908	680.777	1.18674
miR-145-5p	835.58	567.479	1.47244
miR-145-5p	888.664	580.784	1.53011
miR-145-5p	777.066	536.454	1.44852
miR-145-5p	1082.5	713.633	1.51688
miR-145-5p	992.973	698.149	1.42229
miR-145-5p	821.947	596.295	1.37842
miR-145-5p	670.652	576.907	1.1625
miR-145-5p	879.16	631.526	1.39212
miR-145-5p	755.804	559.057	1.35193
miR-145-5p	723.048	581.265	1.24392
miR-145-5p	746.829	602.474	1.2396
miR-145-5p	963.591	707.29	1.36237
miR-145-5p	753.377	625.398	1.20464
miR-145-5p	653.72	555.077	1.17771
miR-145-5p	778.988	579.715	1.34374
miR-145-5p	821.746	597.5	1.37531
miR-145-5p	726.597	580.153	1.25242
miR-145-5p	725.037	550.164	1.31786
miR-145-5p	728.897	555.495	1.31216
miR-145-5p	967.335	649.99	1.48823
miR-145-5p	763.307	574.859	1.32782
miR-145-5p	781.059	576.942	1.35379
miR-145-5p	878.399	630.607	1.39294
miR-145-5p	687.048	555.723	1.23631
miR-145-5p	704.898	634.383	1.11116
miR-145-5p	806.048	598.211	1.34743
miR-145-5p	723.165	588.352	1.22914
miR-145-5p	902.252	586.506	1.53835
miR-145-5p	948.091	595.576	1.59189
miR-145-5p	915.202	670.536	1.36488
miR-145-5p	812.493	595.698	1.36393
miR-145-5p	764.001	539.754	1.41546
miR-145-5p	860.923	607.101	1.41809
miR-145-5p	876.15	642.923	1.36276
miR-145-5p	905.133	615.255	1.47115
miR-145-5p	1054.3	715.039	1.47447
miR-145-5p	1157.89	755.839	1.53193
miR-145-5p	1082.8	762.718	1.41966
miR-145-5p	861.037	648.768	1.32719
miR-145-5p	1009.96	697.131	1.44874
miR-145-5p	964.697	661.716	1.45787
miR-145-5p	863.865	720.78	1.19851
miR-145-5p	890.568	601.608	1.48031
miR-145-5p	743.244	580.334	1.28072
miR-145-5p	761.361	628.388	1.21161
miR-145-5p	919.171	611.576	1.50295
miR-145-5p	878.726	687.462	1.27822
miR-145-5p	788.113	611.572	1.28867
miR-145-5p	715.993	587.452	1.21881
miR-145-5p	749.791	638.024	1.17518
miR-145-5p	681.84	626.706	1.08797
miR-145-5p	811.885	607.894	1.33557
miR-145-5p	806.984	625.25	1.29066
miR-145-5p	841.878	672.415	1.25202
miR-145-5p	924.117	686.472	1.34618
miR-145-5p	851.171	614.723	1.38464
miR-145-5p	725.002	634.595	1.14246
miR-145-5p	730.006	623.117	1.17154
miR-145-5p	735.067	603.309	1.21839
miR-145-5p	651.737	583.111	1.11769
miR-145-5p	894.484	627.748	1.42491
miR-145-5p	785.158	621.812	1.26269
miR-145-5p	914.462	612.336	1.4934
miR-145-5p	886.512	649.786	1.36431
miR-145-5p	754.777	612.825	1.23164
miR-145-5p	856.991	615.278	1.39285
miR-145-5p	791.834	580.206	1.36475
miR-145-5p	780.254	508.501	1.53442
miR-145-5p	831.27	585.545	1.41965
miR-145-5p	743.758	567.331	1.31098
miR-145-5p	733.985	562.779	1.30422
miR-145-5p	717.246	526.544	1.36218

## Sheet: Figure 7D
	Mean intensity nuclei (N)	Mean intensity cytoplasm ©	Ratio N/C
Ctrl	1553.29	839.489	1.85028
Ctrl	1655.69	865.074	1.91393
Ctrl	1785.77	764.796	2.33497
Ctrl	1346.38	775.971	1.73509
Ctrl	2453.79	903.863	2.71478
Ctrl	1453.57	887.971	1.63696
Ctrl	1784.61	849.597	2.10053
Ctrl	1372.84	846.626	1.62154
Ctrl	1743.44	773.256	2.25467
Ctrl	1649.31	879.9	1.87443
Ctrl	1801.26	814.349	2.2119
Ctrl	1424.04	909.192	1.56626
Ctrl	1238.24	906.101	1.36656
Ctrl	2068.98	871.381	2.37437
Ctrl	1282.99	844.484	1.51926
Ctrl	1489.94	781.134	1.90741
Ctrl	1667.22	824.726	2.02155
Ctrl	1512.22	852.228	1.77443
Ctrl	1630.8	921.888	1.76898
Ctrl	1490.74	810.264	1.83982
Ctrl	1448.07	713.41	2.02979
Ctrl	1486.92	739.31	2.01122
Ctrl	1669.04	793.813	2.10256
Ctrl	1351.91	830.095	1.62863
Ctrl	1539.59	841.014	1.83064
Ctrl	1108.69	838.291	1.32256
Ctrl	1313.06	770.413	1.70436
Ctrl	1216.61	734.184	1.65709
Ctrl	1632.05	894.063	1.82543
Ctrl	1448.51	866.336	1.672
Ctrl	1474.41	797.845	1.84799
Ctrl	1628.58	857.312	1.89963
Ctrl	1462.5	924.798	1.58143
Ctrl	1722.42	975.198	1.76622
Ctrl	1343.45	917.314	1.46455
Ctrl	1311.24	837.35	1.56594
Ctrl	1806.87	924.838	1.95372
Ctrl	1319.13	825.574	1.59784
Ctrl	1278.68	891.002	1.43511
Ctrl	1246.45	904.421	1.37817
Ctrl	1600.05	853.26	1.87522
Ctrl	1549.31	878.73	1.76312
Ctrl	1842.55	785.796	2.34482
Ctrl	1706.51	773.286	2.20683
Ctrl	1499.35	915.056	1.63854
Ctrl	1650	854.511	1.93093
Ctrl	1558.3	885.219	1.76036
Ctrl	1771.66	867.037	2.04335
Ctrl	1487.81	803.151	1.85246
Ctrl	1657.7	904.969	1.83178
Ctrl	1374.73	854.353	1.60909
Ctrl	1421.67	821.953	1.72963
Ctrl	1368.41	835.595	1.63765
Ctrl	1402.43	805.167	1.74179
Ctrl	1548.26	869.374	1.78089
Ctrl	1331.52	875.184	1.52142
Ctrl	1531.61	800.053	1.91438
Ctrl	1621.83	894.219	1.81369
Ctrl	1444.81	853.872	1.69206
Ctrl	1451.98	799.715	1.81562
Ctrl	1591.84	847.223	1.8789
Ctrl	1320.08	946.173	1.39518
Ctrl	1732.28	949.518	1.82438
Ctrl	1279.47	834.955	1.53239
Ctrl	1765.8	910.186	1.94004
Ctrl	1265.41	840.81	1.505
Ctrl	1467.29	813.545	1.80357
Ctrl	1501.61	813.622	1.84558
Ctrl	1709.99	787.651	2.171
Ctrl	1518.62	855.809	1.77449
Ctrl	1591.91	905.45	1.75814
Ctrl	1277.32	872.019	1.46478
Ctrl	1373.83	800.708	1.71577
Ctrl	734.446	506.293	1.45063
Ctrl	741.967	504.641	1.47029
Ctrl	763.987	517.212	1.47713
Ctrl	718.647	530.395	1.35493
Ctrl	806.33	497.085	1.62212
Ctrl	747.486	451.34	1.65615
Ctrl	949.872	543.378	1.74809
Ctrl	768.57	510.768	1.50473
Ctrl	818.6	556.75	1.47032
Ctrl	756.699	600.54	1.26003
Ctrl	826.999	594.076	1.39208
Ctrl	835.774	599.608	1.39387
BRAFi	2438.09	881.198	2.76679
BRAFi	2479.39	894.39	2.77216
BRAFi	1946.86	873.824	2.22797
BRAFi	1693.82	1057.19	1.6022
BRAFi	1623.94	762.196	2.13061
BRAFi	1276.41	767.781	1.66247
BRAFi	1533.13	714.846	2.1447
BRAFi	1950.75	869.589	2.2433
BRAFi	1580.17	830.583	1.90248
BRAFi	1475.31	895.02	1.64836
BRAFi	2065.67	821.035	2.51594
BRAFi	2657.65	1022.04	2.60034
BRAFi	1636.52	835.633	1.95842
BRAFi	1605.07	834.204	1.92407
BRAFi	1863.53	843.923	2.20818
BRAFi	1577.24	826.194	1.90904
BRAFi	1933.63	817.787	2.36446
BRAFi	1590.23	826.606	1.92381
BRAFi	1015.89	644.089	1.57726
BRAFi	921.564	678.669	1.3579
BRAFi	896.899	721.785	1.24261
BRAFi	1099.75	719.787	1.52789
BRAFi	1049.59	544.201	1.92868
BRAFi	1320.4	723.661	1.82461
BRAFi	1316.06	818.578	1.60774
BRAFi	1489.97	787.558	1.89189
BRAFi	1556.95	800.79	1.94426
BRAFi	1117.27	713.833	1.56517
BRAFi	1045.12	676.478	1.54494
BRAFi	924.249	685.091	1.34909
BRAFi	982.682	677.001	1.45152
BRAFi	869.559	646.002	1.34606
BRAFi	960.484	586.707	1.63708
BRAFi	1056.12	637.559	1.65651
BRAFi	965.518	614.435	1.57139
BRAFi	925.311	627.42	1.47479
BRAFi	1014.53	651.096	1.55819
BRAFi	987.544	530.199	1.86259
BRAFi	1670.94	870.07	1.92047
BRAFi	1744.63	826.702	2.11035
BRAFi	1892.81	888.865	2.12947
BRAFi	1545.89	812.239	1.90324
BRAFi	1543.85	828.391	1.86367
BRAFi	1610.46	826.591	1.94832
BRAFi	2103.23	899.249	2.33887
BRAFi	1817.44	863.055	2.10583
BRAFi	1844.29	825.167	2.23504
BRAFi	1522.49	808.508	1.88309
BRAFi	1497.3	811.514	1.84507
BRAFi	1446.99	900.03	1.60772
BRAFi	1427.03	763.461	1.86915
BRAFi	1659.29	826.702	2.00712
BRAFi	1489.91	727.274	2.04862
BRAFi	2547.31	954.946	2.66749
BRAFi	2221.37	971.757	2.28593
BRAFi/MEKi	2303.4	973.856	2.36524
BRAFi/MEKi	1521.84	1140.91	1.33388
BRAFi/MEKi	2817.67	1021.61	2.75808
BRAFi/MEKi	1802.34	814.567	2.21263
BRAFi/MEKi	1801.92	773.643	2.32913
BRAFi/MEKi	1494.02	650.779	2.29574
BRAFi/MEKi	1674.02	716.823	2.33533
BRAFi/MEKi	1418.51	664.404	2.13501
BRAFi/MEKi	1048.81	780.222	1.34425
BRAFi/MEKi	1187.73	673.578	1.76332
BRAFi/MEKi	1555.53	725.443	2.14424
BRAFi/MEKi	1393.53	701.774	1.98572
BRAFi/MEKi	1382.08	653.45	2.11506
BRAFi/MEKi	1179.43	727.723	1.62071
BRAFi/MEKi	1258.45	635.655	1.97976
BRAFi/MEKi	1320	725.575	1.81925
BRAFi/MEKi	1329.57	683.601	1.94495
BRAFi/MEKi	1171.86	704.262	1.66395
BRAFi/MEKi	1436.77	786.817	1.82605
BRAFi/MEKi	2247.15	738.67	3.04216
BRAFi/MEKi	1730.27	933.995	1.85255
BRAFi/MEKi	2304.68	737.299	3.12584
BRAFi/MEKi	2415.4	868.628	2.7807
BRAFi/MEKi	1846.96	1098.16	1.68187
BRAFi/MEKi	2618.89	850.908	3.07777
BRAFi/MEKi	1671.86	811.924	2.05914
BRAFi/MEKi	1686.33	807.42	2.08854
BRAFi/MEKi	1308.71	749.464	1.74619
BRAFi/MEKi	1662.96	840.145	1.97937
BRAFi/MEKi	1590.75	947.203	1.67942
BRAFi/MEKi	1783.39	796.673	2.23854
BRAFi/MEKi	2086.2	846.636	2.46411
BRAFi/MEKi	1393.15	1005.14	1.38603
BRAFi/MEKi	1722.92	856.072	2.01258
BRAFi/MEKi	2480.64	831.645	2.98281
BRAFi/MEKi	987.348	687.772	1.43557
BRAFi/MEKi	1044.04	682.735	1.52921
BRAFi/MEKi	1071.9	655.978	1.63404
BRAFi/MEKi	1889.54	711.032	2.65746
BRAFi/MEKi	1373.13	710.802	1.93181

## Sheet: Figure 7F
	Mean intensity nuclei (N)	Mean intensity cytoplasm ©	Ratio N/C
siCtrl	857.534	656.021	1.30717
siCtrl	1036.78	715.223	1.44959
siCtrl	1080.65	775.34	1.39378
siCtrl	933.496	703.604	1.32673
siCtrl	759.83	511.725	1.48484
siCtrl	717.644	528.471	1.35796
siCtrl	828.811	706.76	1.17269
siCtrl	690.304	661.27	1.04391
siCtrl	794.115	647.47	1.22649
siCtrl	645.775	578.508	1.11628
siCtrl	638.349	599.224	1.06529
siCtrl	654.563	626.934	1.04407
siCtrl	673.632	667.455	1.00925
siCtrl	805.925	718.081	1.12233
siCtrl	956.741	766.318	1.24849
siCtrl	824.755	834.8	0.987967
siCtrl	848.401	812.68	1.04395
siCtrl	752.434	570.525	1.31884
siCtrl	707.564	598.092	1.18304
siCtrl	671.801	633.003	1.06129
siCtrl	908.019	587.429	1.54575
siCtrl	674.015	584.287	1.15357
siCtrl	942.737	652.274	1.44531
siCtrl	719.54	685.516	1.04963
siCtrl	806.242	570.805	1.41246
siCtrl	817.721	617.191	1.32491
siCtrl	1057.37	661.311	1.59891
siCtrl	801.345	685.905	1.1683
siCtrl	786.304	729.057	1.07852
siCtrl	948.107	674.976	1.40465
siCtrl	759.31	738.894	1.02763
siCtrl	534.823	461.229	1.15956
siCtrl	828.811	706.76	1.17269
siFSCN1#1x	603.245	418.356	1.44194
siFSCN1#1x	751.475	442.737	1.69734
siFSCN1#1x	802.55	563.415	1.42444
siFSCN1#1x	1028.01	797.225	1.28949
siFSCN1#1x	769.553	564.24	1.36388
siFSCN1#1x	1030.59	862.798	1.19447
siFSCN1#1x	843.775	729.062	1.15734
siFSCN1#1x	1021.96	635.766	1.60744
siFSCN1#1x	945.567	746.024	1.26748
siFSCN1#1x	814.943	566.83	1.43772
siFSCN1#1x	777.646	551.396	1.41032
siFSCN1#1x	670.642	506.662	1.32365
siFSCN1#1x	648.46	441.185	1.46981
siFSCN1#1x	609.737	427.096	1.42763
siFSCN1#1x	698.288	527.207	1.3245
siFSCN1#1x	751.906	515.24	1.45933
siFSCN1#1x	492.001	409.074	1.20272
siFSCN1#1x	714.306	460.113	1.55246
siFSCN1#1x	1006.88	723.977	1.39076
siFSCN1#1x	788.254	536.407	1.46951
siFSCN1#1x	751.119	568.845	1.32043
siFSCN1#1x	727.224	552.26	1.31681
siFSCN1#1x	904.209	519.938	1.73907
siFSCN1#1x	915.89	610.753	1.49961
siFSCN1#1x	714.83	483.134	1.47957
siFSCN1#1x	709.639	487.078	1.45693
siFSCN1#1x	1014.41	669.089	1.5161
siFSCN1#1x	808.927	761.255	1.06262
siFSCN1#1x	831.797	756.808	1.09909
siFSCN1#1x	690.465	493.084	1.4003
siFSCN1#1x	831.489	573.926	1.44877
siFSCN1#1x	1078.37	829.988	1.29925
siFSCN1#1x	801.945	583.64	1.37404
siFSCN1#1x	1080.4	899.371	1.20129
siFSCN1#1x	866.655	748.588	1.15772
siFSCN1#1x	1068.54	650.981	1.64142
siFSCN1#1x	955.571	535.226	1.78536
siFSCN1#1x	876.367	530.055	1.65335
siFSCN1#1x	830.288	552.807	1.50195
siFSCN1#1x	786.765	514.679	1.52865
siFSCN1#2x	618.658	498.14	1.24194
siFSCN1#2x	661.098	567.317	1.16531
siFSCN1#2x	1099.24	825.701	1.33128
siFSCN1#2x	717.227	509.093	1.40883
siFSCN1#2x	805.508	577.151	1.39566
siFSCN1#2x	623.646	458.029	1.36159
siFSCN1#2x	685.403	586.391	1.16885
siFSCN1#2x	650.408	417.197	1.55899
siFSCN1#2x	707.38	578.616	1.22254
siFSCN1#2x	940.168	563.948	1.66712
siFSCN1#2x	724.258	491.97	1.47216
siFSCN1#2x	684.312	519.662	1.31684
siFSCN1#2x	862.413	488.853	1.76416
siFSCN1#2x	1238.75	615.827	2.01152
siFSCN1#2x	802.176	498.815	1.60816
siFSCN1#2x	981.338	561.894	1.74648
siFSCN1#2x	992.823	658.403	1.50793
siFSCN1#2x	1086.18	639.723	1.69788
siFSCN1#2x	1404.68	728.015	1.92947
siFSCN1#2x	900.551	527.225	1.7081
siFSCN1#2x	804.48	559.56	1.4377
siFSCN1#2x	905.153	586.714	1.54275
siFSCN1#2x	749.541	501.325	1.49512
siFSCN1#2x	1008.66	710.69	1.41927
siFSCN1#2x	929.665	708.96	1.31131
siFSCN1#2x	826.315	548.049	1.50774
siFSCN1#2x	1001.24	543.617	1.84182
siFSCN1#2x	1077.54	558.919	1.9279
siFSCN1#2x	854.643	685.571	1.24661
siFSCN1#2x	895.401	668.75	1.33892
siFSCN1#2x	662.982	607.797	1.0908
siFSCN1#2x	690.912	505.388	1.36709
siFSCN1#2x	724.486	462.457	1.5666
siFSCN1#2x	626.686	484.27	1.29408
siFSCN1#2x	599.375	456.111	1.3141
siFSCN1#2x	706.424	655.119	1.07831
siFSCN1#2x	626.459	452.814	1.38348
siFSCN1#2x	619.494	476.983	1.29878
siFSCN1#2x	624.199	491.989	1.26873
siFSCN1#2x	708.872	667.103	1.06261
siFSCN1#2x	935.024	588.179	1.58969
siFSCN1#2x	766.129	533.413	1.43628
siFSCN1#2x	966.89	602.22	1.60554
siFSCN1#2x	984.303	626.893	1.57013
siFSCN1#2x	795.652	524.406	1.51724
siFSCN1#2x	996.747	663.071	1.50323
siFSCN1#2x	838.537	527.737	1.58893
siFSCN1#2x	1049.77	656.989	1.59785
siFSCN1#2x	607.682	428.512	1.41812
siFSCN1#2x	776.853	538.515	1.44258
siFSCN1#2x	1021	821.795	1.2424
siFSCN1#2x	661.528	481.121	1.37497
siFSCN1#2x	632.156	496.791	1.27248
siFSCN1#2x	653.878	515.994	1.26722
siFSCN1#2x	735.917	530.864	1.38626

## Sheet: Figure 7G
	Mean intensity nuclei (N)	Mean intensity cytoplasm ©	Ratio N/C
siCTRL	246.85	246.254	1.00242
siCTRL	287.586	306.561	0.938104
siCTRL	295.091	297.064	0.993358
siCTRL	289.026	292.469	0.988228
siCTRL	464.716	402.123	1.15566
siCTRL	277.059	299.527	0.924988
siCTRL	409.726	440.29	0.930582
siCTRL	501.184	530.617	0.944531
siCTRL	341.527	363.498	0.939557
siCTRL	466.192	440.087	1.05932
siCTRL	425.548	410.897	1.03566
siCTRL	298.369	290.052	1.02867
siCTRL	297.553	348.667	0.853402
siCTRL	408.607	363.64	1.12366
siCTRL	623.044	607.837	1.02502
siCTRL	250.763	250.246	1.00207
siCTRL	260.507	302.868	0.860134
siCTRL	509.516	531.545	0.958557
siCTRL	393.186	419.152	0.938051
siCTRL	518.605	371	1.39786
siCTRL	279.292	306.448	0.911385
siCTRL	258.526	278.169	0.929385
siCTRL	565.316	577.042	0.979679
siCTRL	440.658	407.792	1.0806
siCTRL	343.334	352.057	0.975223
siCTRL	464.658	416.06	1.11681
siCTRL	464.891	445.323	1.04394
siCTRL	297.693	355.56	0.837251
siCTRL	394.94	402.748	0.980613
siCTRL	326.572	345.051	0.946446
siCTRL	312.169	354.676	0.880153
siCTRL	435.407	416.028	1.04658
siCTRL	284.53	298.362	0.95364
siCTRL	350.276	358.365	0.977428
siCTRL	244.448	244.099	1.00143
siCTRL	257.482	264.825	0.972272
siCTRL	342.81	328.513	1.04352
siCTRL	447.213	426.158	1.04941
siCTRL	376.414	396.095	0.950312
siCTRL	255.558	270.002	0.946504
siCTRL	445.215	412.177	1.08015
siCTRL	257.101	324.607	0.792038
siCTRL	250.17	250.611	0.99824
siCTRL	359.585	436.768	0.823286
siCTRL	247.833	248.745	0.996334
siCTRL	559.954	535.744	1.04519
siCTRL	252.551	252.224	1.0013
siCTRL	250.029	257.845	0.969687
siCTRL	297.931	300.919	0.99007
siCTRL	622.435	669.817	0.929261
siCTRL	292.844	292.86	0.999945
siCTRL	292.501	295.277	0.990599
siCTRL	1000.22	878.429	1.13865
siCTRL	306.001	304.275	1.00567
siCTRL	300.742	299.782	1.0032
siCTRL	306.928	306.47	1.00149
siCTRL	366.169	359.865	1.01752
siCTRL	322.575	322.512	1.0002
siCTRL	373.079	394.626	0.945399
siCTRL	713.184	739.07	0.964975
siCTRL	374.051	420.139	0.890303
siCTRL	342.43	342.057	1.00109
siCTRL	345.237	346.963	0.995025
siCTRL	392.051	438.153	0.894781
siCTRL	338.348	361.594	0.935712
siCTRL	334.513	345.384	0.968525
siCTRL	313.723	314.531	0.997431
siCTRL	808.568	721.211	1.12113
siCTRL	339.606	349.106	0.972788
siCTRL	331.332	352.422	0.940157
siCTRL	405.039	425.892	0.951037
siCTRL	309.587	309.697	0.999645
siCTRL	648.326	626.557	1.03474
siCTRL	331.576	369.059	0.898436
siCTRL	592.107	566.41	1.04537
siCTRL	693.826	582.54	1.19104
siCTRL	537.1	547.192	0.981557
siCTRL	322.277	330.208	0.975982
siCTRL	621.721	566.349	1.09777
siCTRL	1071.07	1093.18	0.979779
siCTRL	331.324	342.654	0.966935
siCTRL	438.489	446.446	0.982177
siCTRL	301.592	303.182	0.994756
siCTRL	417.212	467.017	0.893355
siCTRL	369.539	394.534	0.936647
siCTRL	311.533	314.132	0.991726
siCTRL	356.759	348.694	1.02313
siCTRL	304.6	306.373	0.994213
siCTRL	317.614	357.447	0.888563
siCTRL	326.996	364.54	0.89701
siCTRL	1094.5	805.998	1.35794
siCTRL	813.701	705.382	1.15356
siCTRL	960.609	750.471	1.28001
siCTRL	994.312	794.033	1.25223
siCTRL	1053.53	866.955	1.2152
siCTRL	778.309	608.732	1.27857
siCTRL	1000.6	795.484	1.25785
siCTRL	870.856	700.914	1.24246
siCTRL	924.306	736.901	1.25432
siFSCN1#1x	403.791	423.979	0.952384
siFSCN1#1x	381.687	452.999	0.842578
siFSCN1#1x	336.115	334.022	1.00627
siFSCN1#1x	341.826	343.356	0.995544
siFSCN1#1x	549.603	572.489	0.960024
siFSCN1#1x	326.922	326.138	1.0024
siFSCN1#1x	327.318	329.134	0.994482
siFSCN1#1x	335.958	335.058	1.00269
siFSCN1#1x	524.924	507.184	1.03498
siFSCN1#1x	382.627	380.785	1.00484
siFSCN1#1x	477.248	529.242	0.901758
siFSCN1#1x	356.303	357.282	0.99726
siFSCN1#1x	443.388	454.405	0.975755
siFSCN1#1x	412.956	466.823	0.884609
siFSCN1#1x	388.499	388.185	1.00081
siFSCN1#1x	520.415	587.633	0.885612
siFSCN1#1x	361.981	363.581	0.995599
siFSCN1#1x	520.067	595.139	0.873858
siFSCN1#1x	350.826	349.936	1.00254
siFSCN1#1x	689.563	669.103	1.03058
siFSCN1#1x	781.959	859.578	0.909701
siFSCN1#1x	503.243	503.995	0.998508
siFSCN1#1x	569.085	515.715	1.10349
siFSCN1#1x	592.989	665.728	0.890738
siFSCN1#1x	867.124	839.494	1.03291
siFSCN1#1x	1806.4	1751.32	1.03145
siFSCN1#1x	956.335	969.28	0.986645
siFSCN1#1x	625.639	693.607	0.902008
siFSCN1 #1x	1678.63	1159.63	1.44756
siFSCN1 #1x	1291.35	833.679	1.54898
siFSCN1 #1x	946.739	681.161	1.38989
siFSCN1 #1x	1266.23	843.347	1.50143
siFSCN1 #1x	1026.22	774.915	1.3243
siFSCN1 #1x	1099.33	763.461	1.43993
siFSCN1 #1x	1018.45	738.813	1.37849
siFSCN1 #1x	1158.95	798.936	1.45061
siFSCN1 #1x	1240.84	854.948	1.45136
siFSCN1 #1x	1418.53	957.619	1.48131
siFSCN1 #1x	1317.91	891.444	1.4784
siFSCN1 #1x	1366.23	877.566	1.55685
siFSCN1 #1x	1222.29	931.662	1.31195
siFSCN1 #1x	1260.62	976.046	1.29156
siFSCN1 #1x	1127.1	902.153	1.24934
siFSCN1 #1x	1200.93	871.009	1.37878
siFSCN1 #1x	1458.61	1136.36	1.28358
siFSCN1 #1x	1124.15	857.32	1.31124
siFSCN1 #1x	1176.6	991.213	1.18703
siFSCN1 #1x	1324.95	864.251	1.53306
siFSCN1#2x	335.775	335.466	1.00092
siFSCN1#2x	341.431	340.756	1.00198
siFSCN1#2x	659.405	717.911	0.918505
siFSCN1#2x	370.114	403.848	0.916469
siFSCN1#2x	654.656	663.125	0.987229
siFSCN1#2x	356.981	358.911	0.994623
siFSCN1#2x	297.442	297.74	0.998999
siFSCN1#2x	296.791	296.675	1.00039
siFSCN1#2x	687.746	670.771	1.02531
siFSCN1#2x	272.66	275.37	0.990159
siFSCN1#2x	942.295	851.464	1.10668
siFSCN1#2x	345.552	428.475	0.806469
siFSCN1#2x	1000.99	1040.55	0.96198
siFSCN1#2x	323.892	330.61	0.97968
siFSCN1#2x	308.62	314.405	0.9816
siFSCN1#2x	862.132	921.896	0.935173
siFSCN1#2x	1197.79	1171.01	1.02287
siFSCN1#2x	1026.6	922.416	1.11295
siFSCN1#2x	895.559	912.31	0.981639
siFSCN1#2x	1568.63	1216.75	1.2892
siFSCN1#2x	607.946	947.584	0.641575
siFSCN1#2x	459.17	481.043	0.95453
siFSCN1#2x	481.27	605.584	0.79472
siFSCN1 #2x	1987.37	992.241	2.00291
siFSCN1 #2x	2083.89	954.874	2.18237
siFSCN1 #2x	2483.83	1027.34	2.41774
siFSCN1 #2x	2070.48	1422.73	1.45528
siFSCN1 #2x	2427.74	1404.55	1.72848
siFSCN1 #2x	2398.87	1591.06	1.50772
siFSCN1 #2x	2464.31	1178.37	2.09128
siFSCN1 #2x	2705.66	1298.18	2.0842
siFSCN1 #2x	2862.96	2206.93	1.29726
siFSCN1 #2x	2666.48	1993.01	1.33792
siFSCN1 #2x	1863.93	1298.94	1.43497
siFSCN1 #2x	1808.15	1344.31	1.34504
siFSCN1 #2x	1665.42	1294.78	1.28625
siFSCN1 #2x	1578.91	1058.36	1.49184
siFSCN1 #2x	1827.62	1402.9	1.30274
siFSCN1 #2x	1789.01	1395.97	1.28155
siFSCN1 #2x	1749.03	1337.03	1.30815
siFSCN1 #2x	1826.48	1309.54	1.39474
siFSCN1 #2x	1767.72	1193.73	1.48084
siFSCN1 #2x	2044.11	1349.71	1.51448
siFSCN1 #2x	1292.98	1217.79	1.06175
siFSCN1 #2x	1964.4	1434.46	1.36944
siFSCN1 #2x	1770.84	1198.02	1.47813
siFSCN1 #2x	2576.72	1428.68	1.80357
siFSCN1 #2x	1952.43	1344.13	1.45256
siFSCN1 #2x	1383.02	980.223	1.41092
siFSCN1 #2x	1521.25	1193.97	1.27411
siFSCN1 #2x	1235.64	971.826	1.27146
siFSCN1 #2x	1095.69	945.182	1.15924
siFSCN1 #2x	1079.83	786.096	1.37366
siFSCN1 #2x	978.504	753.152	1.29921
siFSCN1 #2x	1229	867.198	1.41721
siFSCN1 #2x	1171.49	930.191	1.25941
siFSCN1 #2x	1533.61	1204.13	1.27362
siFSCN1 #2x	868.952	655.691	1.32525
siFSCN1 #2x	458.126	477.13	0.96017
siFSCN1 #2x	418.305	380.557	1.09919
siFSCN1 #2x	309.04	354.01	0.87297
